# Supplementary material for: Rapid diversification of homothorax expression patterns after gene duplication in spiders
Source: BMC Evol Biol. 2017 Jul 14;17:168. doi: 10.1186/s12862-017-1013-0 (PMC5513375; doi:10.1186/s12862-017-1013-0)
Supplement: Supplementary file 2 — Alignment of metazoan hth-related protein sequences used in the phylogenetic sequence analysis in Nexus format. (NEX 25 kb) [file 12862_2017_1013_MOESM2_ESM.nex]

#NEXUS
begin taxa;
	dimensions ntax=29;
	taxlabels
	MMa00258[&Created=Mon Aug 24 12:45:02 CEST 2015]
	Lp_hth[&Created=Mon Aug 24 12:45:02 CEST 2015]
	Cs_hth1[&Created=Mon Aug 24 12:45:02 CEST 2015]
	Ag_hth1[&Created=Mon Aug 24 12:45:02 CEST 2015]
	Pt_hth1_Locus_81[&Created=Mon Aug 24 12:45:02 CEST 2015]
	MMa39038[&Created=Mon Aug 24 12:45:02 CEST 2015]
	Pp_hth1_comp102262[&Created=Mon Aug 24 12:45:02 CEST 2015]
	Ek_hth[&Created=Mon Aug 24 12:45:02 CEST 2015]
	Po_hth[&Created=Mon Aug 24 12:45:02 CEST 2015]
	Al_hth[&Created=Mon Aug 24 12:45:02 CEST 2015]
	Pp_hth2_comp120146[&Created=Mon Aug 24 12:45:02 CEST 2015]
	Cscu_hth[&Created=Mon Aug 24 12:45:02 CEST 2015]
	MMa38611[&Created=Mon Aug 24 12:45:02 CEST 2015]
	Pt_hth2_Locus10999[&Created=Mon Aug 24 12:45:02 CEST 2015]
	Ag_hth2[&Created=Mon Aug 24 12:45:02 CEST 2015]
	Cs_hth2[&Created=Mon Aug 24 12:45:02 CEST 2015]
	Aga_hth[&Created=Mon Aug 24 12:45:02 CEST 2015]
	Dm_hth[&Created=Mon Aug 24 12:45:02 CEST 2015]
	Ph_hth[&Created=Mon Aug 24 12:45:02 CEST 2015]
	Tc_hth[&Created=Mon Aug 24 12:45:02 CEST 2015]
	Am_hth[&Created=Mon Aug 24 12:45:02 CEST 2015]
	Of_hth[&Created=Mon Aug 24 12:45:02 CEST 2015]
	Dr_meis3[&Created=Mon Aug 24 12:45:02 CEST 2015]
	Mm_meis3[&Created=Mon Aug 24 12:45:02 CEST 2015]
	Dr_meis4.1[&Created=Mon Aug 24 12:45:02 CEST 2015]
	Dr_meis2[&Created=Mon Aug 24 12:45:02 CEST 2015]
	Mm_meis2[&Created=Mon Aug 24 12:45:02 CEST 2015]
	Dr_meis1b[&Created=Mon Aug 24 12:45:02 CEST 2015]
	Mm_meis1[&Created=Mon Aug 24 12:45:02 CEST 2015]
;
end;

begin characters;
	dimensions nchar=679;
	format datatype=protein missing=? gap=- interleave=yes;
	matrix
	MMa00258	------------------------------------------------------------
	Lp_hth	------------------------------------------------------------
	Cs_hth1	MKSEPYPLEHSL-AMQYED-GMPHYGAMD----GG-PMYDPHGPHRAQMQSLG--GHGPH
	Ag_hth1	------------------------------------------------------------
	Pt_hth1_Locus_81	MKSEPYPIDHSL-AMQYED-GMPHYGGMD----GPTSLYDPHGHRAMQP---L--SHAPH
	MMa39038	---------------------------MD----GPASIYDPH---RSM--QTL--THAPH
	Pp_hth1_comp102262	MKSEPYPVEHPFATMQYDE-GMSHYGSMD----GPGSLYDPHGHSRAM--QSL--GHAPH
	Ek_hth	------------------------------------------------------------
	Po_hth	------------------------------------------------------------
	Al_hth	-------------MAQRYDDGLSGHYS-------TMEPYDPLG-RQM---QSL--SHGPH
	Pp_hth2_comp120146	--------------MQYNEDGIPHPYGVD--GGGPPSLYDPHRPM-----PNL--SHHMN
	Cscu_hth	--------------------------------------------------------HAPH
	MMa38611	-------------MAQRYEDTMSHYGA----MDGPASLYDPHAHRSM---QTL--SHAPH
	Pt_hth2_Locus10999	--------------MQYPEDGMPHYGHGD---GSAGGLYDPHR-QNL---MNH--H----
	Ag_hth2	------------------------------------------------------------
	Cs_hth2	--------------MQYGDDGIPHYPAPP--QDGPGSLYDAHRHQGI---PNH--H----
	Aga_hth	---------MELLNPCYED-GLHGYGMDA----SAAGMYDPHAGHRPPALSGLPPHHSPH
	Dm_hth	-----------MAQPRYDDG-LHGYGMDS--GAAAAAMYDPHAGHRPPGLQGLPSHHSPH
	Ph_hth	------------------------------------------------------------
	Tc_hth	---------MDVLQKNYD-DGIHPGYMDGG---AGAGLYEPHVAHRP-GLQGL--HHSPH
	Am_hth	-----------MAQPRYDDGGLHSSYLEGGGGGGGAGLYDPHGSA-R-GVPGL--HHSPH
	Of_hth	------------------------------------------------------------
	Dr_meis3	------------MDKRYE--ELVQYPGSDAMPVG--GYRDTM--R---------------
	Mm_meis3	------------MARRYD--ELRHYPGITEHTTALASFSEAAPSVPRAPG--------PY
	Dr_meis4.1	------------MAQRYE--DLVHYG-MDAVGIPSPMYGDPHAARAMQAV---------H
	Dr_meis2	------------MAQRYD--ELAHYGGMDGVG----MYGDPHAPRPLPQV--------HH
	Mm_meis2	------------MAQRYD--ELPHYGGMDGVGVPASMYGDPHAPRPIPPV--------HH
	Dr_meis1b	------------MAQRYE--DIPHYG-MDGVGIPSTMYGDPHAARSMQAV---------H
	Mm_meis1	------------MAQRYD--DLPHYGGMDGVGIPSTMYGDPHAARSMQPV--------HH

	MMa00258	------------------------------------------------------------
	Lp_hth	------------------------------------------------------------
	Cs_hth1	MNHTP-------LHQ--------YHGNHVSGVMGNHIMGSVPDVH-KRDKDAIYRHPLFP
	Ag_hth1	---------------------------------------------------------MFP
	Pt_hth1_Locus_81	MKHTPS------MHQ--------YHSNHVS--MSNHIMGTVPDVH-KRDKDAIYGHPLFP
	MMa39038	MNHAPT------MHQ--------YHGNHVSGVMSNHIMGSVPDVH-KRDKDAIYGHPLFP
	Pp_hth1_comp102262	MNHTPS------MHQ--------YHGNHVSGVMSNHIMGSVPDVHNKRDKDAIYGHPLFP
	Ek_hth	------------------------------------------------------------
	Po_hth	------------------------------------------------------------
	Al_hth	VNHGPS------MHP--------YHGNHV---MSNHVMGSVPDVH-KRDKDAIYGHPLFP
	Pp_hth2_comp120146	HGPSNN------LHQ--------YGNSHV--NIANHVMGSMPDVH-KRDKDAIYGHPLFP
	Cscu_hth	MNHTPA------MHQ--------YHGNHVSSVMSNHVMGSVPDVH-KRDKDAIYGHPLFP
	MMa38611	MNHTPA------MHQ--------YHGNHVSSVMSNHVMGSVPDVH-KRDKDAIYGHPLFP
	Pt_hth2_Locus10999	-------------GV--------YHANHV--SIANHVMGSTPDVG-KRDKDAIFGHPLFP
	Ag_hth2	------------------------------------------------------------
	Cs_hth2	-------------SV--------YHPNHV--AVANHVMGSHPDAH-KRDKDAIFGHPLFP
	Aga_hth	LNHAAA-AASVGMHGYHG------TSSHVSPASSH-MGAVQPDIH-KRDKEAIYGHPLFP
	Dm_hth	MTHAAAAAATVGMHGYHSGAGGHGTPSHVSPVGNH-LMGAIPEVH-KRDKDAIYEHPLFP
	Ph_hth	---------------------------------------------------------LFP
	Tc_hth	LNHAMH----------------PYHANHVNPTANHVMGGAVPDVG-KRDKDAIYGHPLFP
	Am_hth	LGGMGPAHPQYP-------PPPPQPPQHVLAAAAAAAASAVPDVH-KRDKDAIYGHPLFP
	Of_hth	------------------------------------------------------------
	Dr_meis3	------------------------------SLPPPHYGHTVPDSL-KHHRDQIYGHPLFP
	Mm_meis3	TPHRP------------------------PQLQA---PGLDSDSL-KREKDDIYGHPLFP
	Dr_meis4.1	VSHGPPL------HPYPHPA------------TAPGVPPPVNDAL-KRDKDAIYGHPLFP
	Dr_meis2	LNHGPPL------HASQHYG---THAPH-PNVMPTSMGSAVNDVL-KRDKDQIYGHPLFP
	Mm_meis2	LNHGPPL------HATQHYG---AHAPH-PNVMPASMGSAVNDAL-KRDKDAIYGHPLFP
	Dr_meis1b	LNHGPQL------HSHQY-----PHTAH-TNAMPPSMGSSVNDAL-KRDKDSIYGHPLFP
	Mm_meis1	LNHGPPL------HSHQY-----PHTAH-TNAMAPSMGSSVNDAL-KRDKDAIYGHPLFP

	MMa00258	------------------------------------------------------------
	Lp_hth	-----FEKCELATSTPRDPGI-----------AGGDVCSSESFNEDIAVFAKQ-------
	Cs_hth1	LLALIFEKCELATCTPREPGI-----------AGGDVCSSESFNEDIAVFAKQ-------
	Ag_hth1	LLALIFEKCELATCTPREPGI-----------AGGDVCSSESFNEDIAVFAKQ-------
	Pt_hth1_Locus_81	LLALIFEKCELATCTPREPGI-----------AGGDVCSSESFNEDIAVFAKQ-------
	MMa39038	LLALIFEKCELATCTPREPGI-----------AGGDVCSSESFNEDIAVFAKQ-------
	Pp_hth1_comp102262	LLALIFEKCELATCTPREPGI-----------AGGDVCSSESFNEDITVFAKQ-------
	Ek_hth	-MALIFEKCELATCTPREPGV-----------AGGDVCSSESFNEDIAVFSKQ-------
	Po_hth	-----------------EPGI-----------AGGDVCSSESFNEDIAVFAKQ-------
	Al_hth	LLALIFEKCELATCTPREPGI-----------AGGDVCSSESFNEDIAVFAKQ-------
	Pp_hth2_comp120146	LLALIFEKCELATCTPREPGI-----------PGNDVCSSESFNEDIAVFAKQ-------
	Cscu_hth	LLALIFEKCELATCTPREPGI-----------AGGDVCSSESFNEDIAVFAKQIMTENLP
	MMa38611	LLALIFEKCELATCTPREPGI-----------AGGDVCSSESFNEDIAVFAKQ-------
	Pt_hth2_Locus10999	LLALIFEKCELATCTPREPGI-----------AGGDVCSSESFNEDIACFAKQ-------
	Ag_hth2	------------------------------------------------------------
	Cs_hth2	LLALIFEKCELATCTPREPGI-----------AGGDVCSSESFNEDITVFAKQ-------
	Aga_hth	LLALIFEKCELATCTPREPGV-----------AGGDVCSSDSFSEDVAVFSKQ-------
	Dm_hth	LLALIFEKCELATCTPREPGV-----------QGGDVCSSESFNEDIAMFSKQ-------
	Ph_hth	LLALIFEKCELATCTPREAGV-----------AGGDVCSSESFNEDIAVFSKQ-------
	Tc_hth	LLALIFEKCELATCTPREPGV-----------AGGDVCSSESFNEDIAVFSKQ-------
	Am_hth	LLALIFEKCELATCTPREPGV-----------AGGDVCSSESFNEDIAVFSKQ-------
	Of_hth	------------------------------------------------------------
	Dr_meis3	LLALVFEKCELATCSPRDSTSMSNPAHLPGMTNHSDVCSSDSFNDDIAAFAKQ-------
	Mm_meis3	LLALVFEKCELATCSPRDGASAG-----LGSPPGGDVCSSDSFNEDIAAFAKQ-------
	Dr_meis4.1	LLALVFEKCELATCTPRESGV-----------T-GDVCSSESFDEDITVFSKQ-------
	Dr_meis2	LLALVFEKCELATCTPREPGV-----------AGGDVCSSDSFNEDIAVFAKQ-------
	Mm_meis2	LLALVFEKCELATCTPREPGV-----------AGGDVCSSDSFNEDIAVFAKQ-------
	Dr_meis1b	LLALIFEKCELATCTPREPGV-----------AGGDVCSSESFNEDIAVFAKQ-------
	Mm_meis1	LLALIFEKCELATCTPREPGV-----------AGGDVCSSESFNEDIAVFAKQ-------

	MMa00258	------------------------------------------------------------
	Lp_hth	----------IRQEKHYYV-QNPELDSLMVQAIQVLRFHL----------LELEKVHDLC
	Cs_hth1	----------IRQEKPYYS-PNPELDSLMVQAIQVLRFHL----------LELEKVHELC
	Ag_hth1	----------IRQEKPYYA-PNPELDSLMVQAIQVLRFHL----------LELEKVHELC
	Pt_hth1_Locus_81	----------IRQEKPYYS-PNPELDSLMVQAIQVLRFHL----------LELEKVHELC
	MMa39038	----------IMTENPQYT-SDEDLDALMVQAIQVLRFHL----------LELEKVHELC
	Pp_hth1_comp102262	----------IRQEKPYYA-PNPELDSLMVQAIQVLRFHL----------LELEKVHELC
	Ek_hth	----------IRAEKPYFS-SNQELDGLMIQAIQVLRFHL----------LELEKVHELC
	Po_hth	----------------------------MVQAIQVLRFHL----------LELEKVHELC
	Al_hth	----------IRQEKPYYV-PNPELDSLMVQAIQVLRFHL----------LELEKVHELC
	Pp_hth2_comp120146	----------IRQERPYYS-PDEELDSIMVQAIQVLRFHL----------LELEKVHELC
	Cscu_hth	YTCDEELDTLIRQEKPYYV-PNPELDSLMVQAIQVLRFHL----------LELEKVHELC
	MMa38611	----------IRQEKPYYV-PNPELDSLMVQAIQVLRFHL----------LELEKVHELC
	Pt_hth2_Locus10999	----------IKEERPLYD-ANPELDSLMVQAIQVLRFHL----------LELEKVHELC
	Ag_hth2	------------------------------------------------------------
	Cs_hth2	----------VKEEKPFYV-ANQELDSIMVQAIQVLRFHL----------LELEKVHELC
	Aga_hth	----------VSPWIVVLEEIPPSVDHILRPSVKSVQCFLPQNPSKIKTSSMRPGVHELC
	Dm_hth	----------IRSQKPYYT-ADPEVDSLMVQAIQVLRFHL----------LELEKVHELC
	Ph_hth	----------IRQEKPFYQ-GNPELDSLMVQAIQVLRFHL----------LELEKVHELC
	Tc_hth	----------IRQEKPYYI-ADPEVDSLMVQAIQVLRFHL----------LELEKVHELC
	Am_hth	----------IRQEKPYYI-ADPEVDSLMVQAIQVLRFHL----------LELEKVHELC
	Of_hth	--------------------------------------HL----------LELEKVHELC
	Dr_meis3	----------IRSEKPIFS-SNPELDNLMIQAIQVLRFHL----------LELEKVHDLC
	Mm_meis3	----------IRSERPLFS-SNPELDNLMVQAIQVLRFHL----------LELEKVHDLC
	Dr_meis4.1	----------IRAEKPFFS-CNPDLDNLMIQAIQVLRFHL----------LELEKVHELC
	Dr_meis2	----------VRAEKPLFS-SNPELYNLMIQAIQVLRFHL----------LELEKVHELC
	Mm_meis2	----------VRAEKPLFS-SNPELDNLMIQAIQVLRFHL----------LELEKVHELC
	Dr_meis1b	----------IRAEKPLFS-SNPELDNLMIQAIQVLRFHL----------LELEKVHELC
	Mm_meis1	----------IRAEKPLFS-SNPELDNLMIQAIQVLRFHL----------LELEKVHELC

	MMa00258	------------------------------------------------------------
	Lp_hth	DNFCQRYISCLKGKMPMDLVIDERDTK-PGDLGDSNDSTGSGGGGNLNGCGG--SGA---
	Cs_hth1	DNFCQRYINCLKGKMPIDLVIDERDSK-PGDLGDNNNNSSNGGG-NGGGAGSGNGG--NP
	Ag_hth1	DNFCQRYISRLKGKMPIDLVIDERDSK-PGDLGDNNNNSSNGGG-GNG---GGNSS--AG
	Pt_hth1_Locus_81	DNFCQRYISCLKGKMPIDLVIDERDSK-PGDLGEYNNNSSNGGG-GAG---GGNSG--AG
	MMa39038	DNFCQRYISCLKGKMPIDLVIDERDSK-PGDLGDNNNNSNGGSG-NIGSNGGG------G
	Pp_hth1_comp102262	DNFCQRYISCLKGKMPIDLVIDERDSK-PGDLGDNNNSSNGGSG-NGGGAGGGSGGAGGN
	Ek_hth	DNFCHRYISCLKGKMPIDLVIDERENS-GKSSNTDSEDTNNNTSSN-RE-----------
	Po_hth	DNFCQRYISCLKGKMPIDLVIDERDSK-PGDLGDNN--NNNNSNGT-GGSGGGHSHGGGG
	Al_hth	DNFCQRYISCLKGKMPIDLVIDERDTK-PGDLGDNN--NSSSNG-----SGGPRPWNGPV
	Pp_hth2_comp120146	DNFCQRYISCLKGKMPIDLVIEERDTK-P-ELGDTN--NNSNGSSY-C-GGPPC------
	Cscu_hth	DNFCQRYISCLKGKMPIDLVIDERDGK-PGDLGDNN--NNSNCSSN-C-GGGNHTGTGGG
	MMa38611	DNFCQRYISCLKGKMPIDLVIDERDGK-PGDLGDNN--NNSNCSSN-C-GGGNHTGTGGG
	Pt_hth2_Locus10999	DNFCQRYISCLKGKMPIDLVIEERDTK-P-ELGDTN--NNSNGSSF-C-GGPPC------
	Ag_hth2	------------------------------------------------------------
	Cs_hth2	DNFCQRYISCLKGKMPIDLVIDERDTK-P-ELGDTN--NNSNGSSF-C-GGPPC------
	Aga_hth	DNFCHRYISCLKGKMPIDLVIDERDTTKPPELGGAN-----------------------G
	Dm_hth	DNFCHRYISCLKGKMPIDLVIDERDTTKPPELGSAN-----------------------G
	Ph_hth	DNFCHRYISCLKGKMPIDLVIDERDGPKPEPLGPGDSNNNG-----------------SA
	Tc_hth	DNFCHRYISCLKGKMPIDLVIDERDGGKPPELTGSTNGDGG-------------------
	Am_hth	DNFCHRYISCLKGKMPIDLVIDDRESSKP-PEMGNGLDGGG-------------------
	Of_hth	DNFCHRYISCLKGKMPVDLVIDERESSKPLPEIGTPANGND-------------------
	Dr_meis3	DNFCHRYITCLKGKMPTDLVLEDREGGSKSDMEDFTGS---------C------------
	Mm_meis3	DNFCHRYITCLKGKMPIDLVIEDRDGSCREDLEDYAAS---------C------------
	Dr_meis4.1	DNFCHRYISCLKGKMPIDLVVDDKNGGSRSDGEEFTRT---------P------------
	Dr_meis2	DNFCHRYISCLKGKMPIDLVIDERDGSSKSDHEELSGS---------S------------
	Mm_meis2	DNFCHRYISCLKGKMPIDLVIDERDGSSKSDHEELSGS---------S------------
	Dr_meis1b	DNFCHRYISCLKGKMPIDLVIDDREGGSKSDSEEITRS---------S------------
	Mm_meis1	DNFCHRYISCLKGKMPIDLVIDDREGGSKSDSEDVTRS---------A------------

	MMa00258	------------------------------------------------------------
	Lp_hth	-GRGGS-------STG-PNSEH---------STPPDQRPPSHSLNSYGGGM--EEARSPV
	Cs_hth1	GGRGNPDTTGHSSDNS-STPDQ---------SFLPYQRPPSQSLNSYSTGP--DDARSPA
	Ag_hth1	GGRGNPDTTGHSSDNS-STPDQ---------SFVSYQRPPSQSLNSYSTGG--EDARSPA
	Pt_hth1_Locus_81	GGRGNPDTTGHSSDNS-STPDQ---------SFIPYQRPPSQSLNSYSTGP--DDARSPA
	MMa39038	GGRGNPDTMGHNSSDS---------------SSTPDQRPPSQSLNSYSMSG--EDARSPT
	Pp_hth1_comp102262	GGRGNPDTTGHS-SDN---------------SSTPDQRPPSQSLNSYSTGG--EDARSPA
	Ek_hth	-GGGITDPSGHQDNNT-----------------SQEQRPPSQPLQYHQ----QEDSRSPA
	Po_hth	GGRGSSDTSGHN-TDTSSTPD-------------QVMRPPSQSLNAYGPGA-VDDARSPA
	Al_hth	LHR---------------------------------------------------------
	Pp_hth2_comp120146	VPRGMMDTSGH-STDSASTPD---------------QRPPSQSLN-YGPVS--DDVRSPA
	Cscu_hth	GHRGLLDTSGHNSSDSASTPDQAYCF--------SPQRPPSQSLNSYSTGP--DDVRSPA
	MMa38611	GHRGLLDTSGHNSSDSASTPD---------------QRPPSQSLNSYSTGP--DDVRSPA
	Pt_hth2_Locus10999	VSRGMLDTSGGHSTDSGSTPDQGHYEDMSVGNMERLGRPPSQSLN-YGSVG--DDVRSPT
	Ag_hth2	-------------------------------------RPPSQSLN-YSSVG--DDVRSPA
	Cs_hth2	VSRGLLDTSGGHSTDSASTPDQGHYEDIPVGSMERLGRPPSQSLN-YGSVG--DDVRSPN
	Aga_hth	EGRS--NADSTSHTDGASTPD---------------VRPPSSSISYTGQ--LNDDVRSP-
	Dm_hth	EGRS--NADSTSHTDGASTPD---------------VRPPSSSLSYGGA--MNDDARSP-
	Ph_hth	TGCR--ASADTTHTDGASTPD---------------VRPPSSSMSFGGGGGGGEDARSP-
	Tc_hth	-ARS--NADSTSHTDGASTPD---------------VRPPSSSLSYGGP-V-NDDVRSP-
	Am_hth	-PRS--TADSTSHTDGASTPD---------------VRPPSSSLSYPGA-GGNEDARSP-
	Of_hth	-GRS--NADSTSHTDGASTPD---------------VRPPSSSLSYPGH-G-SEDVRSP-
	Dr_meis3	----------------TSLSEQ--------------------NQSWL---RDPDDCVST-
	Mm_meis3	----------------PSLPDQ--------------------NTTWI---RDHEDSGSV-
	Dr_meis4.1	----------------GGS-----------------------EQVFW---RE-DDTASV-
	Dr_meis2	----------------TNLADH--------------------NPASW---RDHDDATST-
	Mm_meis2	----------------TNLADH--------------------NPSSW---RDHDDATST-
	Dr_meis1b	----------------GPLD----------------------QTSWN---RDHDDTAST-
	Mm_meis1	----------------NLTD----------------------QPSWN---RDHDDTAST-

	MMa00258	------------------------------------------------------------
	Lp_hth	GSTGTPGPLSQQPASHLSI-----------------------------------------
	Cs_hth1	GSTGTPGPISQQPSSQLSTDNNSE------------------------------------
	Ag_hth1	GSTGTPGPISQQPSSQMSTDNNSE------------------------------------
	Pt_hth1_Locus_81	GSTGTPGPISQQPSSQLSTDNNSE------------------------------------
	MMa39038	GSTGTPGPIPQQPSSQHSTDNNSE------------------------------------
	Pp_hth1_comp102262	DSTGTPGPISQQPSSQMSTDNNSE------------------------------------
	Ek_hth	-SGGTPGPLSHQPSSQDA-DN---------------------------------------
	Po_hth	GSTGTPGPMPQQPSSQQSTDNN----------SE-AGFS---------------------
	Al_hth	------------------------------------------------------------
	Pp_hth2_comp120146	-SAGTPCPLSQQPASQQSTDNN----------SE-VGE----------------------
	Cscu_hth	GSTGTPGPLSQQPSSQQSTDNN----------SE-AGD----------------------
	MMa38611	GSTGTPGPLSQQPSSQQSTDNN----------SE-AGD----------------------
	Pt_hth2_Locus10999	GSTGTPCPLSQQPSSQQSTDNN----------SE-AGD----------------------
	Ag_hth2	GSTGTPCPLSQQPSSQQSTDNN----------SE-AGD----------------------
	Cs_hth2	GSSGTPCPMSQQPSSQQSTDNN----------SE-AGD----------------------
	Aga_hth	GSGSTPGPLSAQPPTGMDPADAGEQYRDSFFSSESRRLRRWCSRREWSSPSDARVDQ---
	Dm_hth	GAGSTPGPLSQQPPALDT-SDPDGKFLSSLNPSELTYDGRWC-RREWSSPADARNAD---
	Ph_hth	GSGGTPGPLSHQPASQQS-GD----------NTSE--AGKKSP---------------GG
	Tc_hth	G---TPGPLSQAPASQQS-LD----------ASDPDAMGKWCPRREWSSPPDARAASDAA
	Am_hth	GSGGTPGPLSAQAP------A----------SLDSSDPGKWCPRREWSSPPDAQRAASDA
	Of_hth	GSGGTPGPLSQA--------P----------QLDHSDPGKWCGRREWPSPAEARAASDAA
	Dr_meis3	PS-GTPSA-SCGLNSHSV-EN---------------------------------------
	Mm_meis3	H-LGTPGPSSGGLASQSG-DN---------------------------------------
	Dr_meis4.1	HSTDTPAACVRRSSSHYG-DT---------------------------------------
	Dr_meis2	HSAGTPGPSSGGLASQSG-DN---------------------------------------
	Mm_meis2	HSAGTPGPSSGGHASQSG-DN---------------------------------------
	Dr_meis1b	RSGGTPGPSSGGHTSHSG-DN---------------------------------------
	Mm_meis1	RSGGTPGPSSGGHTSHSG-DN---------------------------------------

	MMa00258	------------------------------------------------------------
	Lp_hth	------------------------------------------------------------
	Cs_hth1	------------------------AGDASIGSGDGTGEDDDDDRS-KKRQKKRGIFPKVA
	Ag_hth1	------------------------AGDASIGSGDGTGEDDDDDRS-KKRQKKRGIFPKVA
	Pt_hth1_Locus_81	------------------------AGDASIGSGDGTGEDDDDDRS-KKRQKKRGIFPKVA
	MMa39038	------------------------AGDASIGSGDGTGDDDDDDRG-KKRQKKRGIFPKVA
	Pp_hth1_comp102262	-------------------ADVSTYGDASIGSGDGTGEDDDDDRS-KKRQKKRGIFPKVA
	Ek_hth	----------IS-----------EAGDASVGSGDGTGEEDDDDRG-KKRQKKRGISPKVA
	Po_hth	----------LW-----------SAGDASVGSGDGTGEDEDEERG-KKRQKKRGIFPKVA
	Al_hth	------------------------------------------------------------
	Pp_hth2_comp120146	-----------W--------------DASIGSGEGTGDEDDDDRA-KKNQKKRGIFPKVA
	Cscu_hth	---------------------------ASVGSGDGTGEDDDDDRG-KKRQKKRGIFPKVA
	MMa38611	---------------------------ASVGSGDGTGEDDDDDRG-KKRQKKRGIFPKVA
	Pt_hth2_Locus10999	---------------------------ASICSGEGSGDEDDDERGGKKRQRKRGIFPKVA
	Ag_hth2	---------------------------ASIGSGEGSGDDDDDARD-KKRQKTRGIFPKVA
	Cs_hth2	---------------------------ASVCSGDGSGDEDDDERG-KKRQKKRGIFPKVA
	Aga_hth	SRRVLYSSVFLGSPGKWSRAGEGDASNTSIGSGEGTGEEDDDTSG-KKNQKKRGIFPKVA
	Dm_hth	ASRRLYSSVFLGSPDNFGTSASGDASNASIGSGEGTGEEDDDASG-KKNQKKRGIFPKVA
	Ph_hth	LQSRLFREFEAWSPGA-----TGDASNASLGSGDGTE--EDEDGS-KKNQKKRGIFPKVA
	Tc_hth	RRGVLYSSVFLGSPGD--------ASNASIGSGEGTGEEDDDTNG-KKNQKKRGIFPKVA
	Am_hth	RRGVLYSSVFLGSPGD--------ASNASIGSGEGTGEEDDDSSG-KKNQKKRGIFPKVA
	Of_hth	RRGVLYSSVFLGSPGEYN---SCDASNASIGSGEGTGEEDDESNG-KKNQKKRGIFPKVA
	Dr_meis3	------------------CSDAGDGLDGSVASPST-GEEDESDRD-RRNNKKRGIFPKVA
	Mm_meis3	------------------SSDQGDGLDTSVASPSSAGEDEDLDLE-RRRNKKRGIFPKVA
	Dr_meis4.1	------------------IIEHGDFLDQSVPSPST-GEEEDPDKE-RKNNKKRGIFPKVA
	Dr_meis2	------------------SSEQGDGLDNSVASPGT-GDDDDPDKD-KKRQKKRGIFPKVA
	Mm_meis2	------------------SSEQGDGLDNSVASPGT-GDDDDPDKD-KKRQKKRGIFPKVA
	Dr_meis1b	------------------SSEQGDGLDNSVASPST-GDDDDPDKE-KKRNKKRGIFPKVA
	Mm_meis1	------------------SSEQGDGLDNSVASPST-GDDDDPDKD-KKRHKKRGIFPKVA

	MMa00258	----------------EIEAIRRKFL-EHVPLILDEVKRFINARRRIVQPMIDQSNRAGG
	Lp_hth	------------------------------------------------------------
	Cs_hth1	TNIMRAWLFQHLTHPYPSEDQKKQLAQDTGLTILQVNNWFINARRRIVQPMIDQSNRAGG
	Ag_hth1	TNIMRAWLFQHLTHPYPSEDQKKTVGSRYRSHNS--------------------------
	Pt_hth1_Locus_81	TNIMRAWLFQHLTHPYPSEDQ---------------------------------------
	MMa39038	TNIMRAWLFQHLTHPYPSEDQKKQLAQDTGLTILQVNNWFINARRRIVQPMIDQSNRAGG
	Pp_hth1_comp102262	TNIMRAWLFQHLTHPYPSEDQKKQLAQDTGLTILQVNNWFINARRRIVQPMIDQSNRAGG
	Ek_hth	TNIMRAWLFQHLTHPYPSEDQKKQLAQDTGLTIL--------------------------
	Po_hth	TNIMRAWLFQHLTHPYPSEDQKKQL-----------------------------------
	Al_hth	------------------------------------------------------------
	Pp_hth2_comp120146	TNIMRAWLFQHLTHPYPSEDQKKQLAQDTGLTILQVNNWFINARRRIVQPMIDQSNRAGG
	Cscu_hth	TNIMRAWLFQHLTHPYPSEDQKKQLAQDTGLTILQVNNWFINARRRIVQPMIDQSNRAGG
	MMa38611	TNIMRAWLFQHLTHPYPSEDQKKQLAQDTGLTILQVNN----------------------
	Pt_hth2_Locus10999	TNILRAWLFQHLTHPYPSEDQKKQLAQDTGLTILQVNNWFINARRRIESLNSGSNCT---
	Ag_hth2	TNIMRAWLFQHLTHPYPSEDQKK-------------------------------------
	Cs_hth2	TNIMRAWLFQHLTHPYPSEEQKKQLAQDTGLTILQVNNWFINARRRIVQPMIDQSNRAGG
	Aga_hth	TNILRAWLFQHLTHPYPSEDQKKQLAQDTGLTILQVNNWFINARRRIVQPMIDQSNRAVY
	Dm_hth	TNILRAWLFQHLTHPYPSEDQKKQLAQDTGLTILQVNNWFINARRRIVQPMIDQSNRAVY
	Ph_hth	TNILRAWLFQHLTHPYPSEDQKKQLAQDTGLTIL--------------------------
	Tc_hth	TNILRAWLFQHLTHPYPSEDQKKQLAQDTGLTILQVNNWFINARRRIVQPMIDQSNRAVF
	Am_hth	TNILRAWLFQHLTHPYPSEDQKKQLAQDTGLTILQVNNWFINARRRIVQPMIDQSNRAVF
	Of_hth	TNILRAWLFQHLTHPYPSED----------------------------------------
	Dr_meis3	TNIMRAWLFQHLSHPYPSEEQKKQLSQDTGLTILQVNNWFINARRRIVQPMIDQTNRS--
	Mm_meis3	TNIMRAWLFQHLSHPYPSEEQKKQLAQDTGLTILQVNNWFINARRRIVQPMIDQSNRT--
	Dr_meis4.1	STIMIPWVFQHLTHPYPSEEQKRQLSQDTGLTILQVNNWFINARRRIVQPMIDQSNRA--
	Dr_meis2	TNIMRAWLFQHLTHPYPSEEQKKQLAQDTGLTILQVNNWFINARRRIVQPMIDQSNRAGF
	Mm_meis2	TNIMRAWLFQHLTHPYPSEEQKKQLAQDTGLTILQVNNWFINARRRIVQPMIDQSNRAGF
	Dr_meis1b	TNIMRAWLFQHLTHPYPSEEQKKQLAQDTGLTILQVNNWFINARRRIVQPMIDQSNRA--
	Mm_meis1	TNIMRAWLFQHLTHPYPSEEQKKQLAQDTGLTILQVNNWFINARRRIVQPMIDQSNRA--

	MMa00258	SIG---GASTAYSPEGAGMGY-MMDGGQ-QMHIRPPGMQNLPCTDGSIGMGHMGSMGGYS
	Lp_hth	------------------------------------------------------------
	Cs_hth1	AS-------AAYGPEGAGMGY-MMDGAQ-QMHIRPPGMQNLSCSEGAMGMGHMGGMGGYS
	Ag_hth1	------------------------------------------------------------
	Pt_hth1_Locus_81	------------------------------------------------------------
	MMa39038	TLA---GGGTPYGPDGAGMGY-MMDGSQ-QMHIRPPGMQNLSCSESSMGMGHMGGMGGYS
	Pp_hth1_comp102262	AT-------AAYGPDGAGMGY-MMDGSQ-QMHIRPPGMQNLSCSDGAMGMGHMGGMGGYS
	Ek_hth	------------------------------------------------------------
	Po_hth	------------------------------------------------------------
	Al_hth	------------------------------------------------------------
	Pp_hth2_comp120146	SIG---PPGASYSPE-SSMGY-LMDGVP-QMHIRPG-LQGLPDS----SMGHM-GYSQLR
	Cscu_hth	SIG---GASTAYSPEGAGMGY-MMDGGQ-QMHIRPPGMQNLPCTDGSIGMGHMGSMGG--
	MMa38611	------------------------------------------------------------
	Pt_hth2_Locus10999	HIL---RI-KIFNPA-GKA-----------------------------------------
	Ag_hth2	------------------------------------------------------------
	Cs_hth2	SIA---PG-AAYSPE-SSMGY-MIDGSS-QMHIRSSSLQNLSCPENM-AIGHMAGYSQLR
	Aga_hth	THP---GPSAGY--P-DAMSY-MMDGQA-QMMHRAPGDPAFHQG-----------YH-YP
	Dm_hth	TPHP--GPSGY--GH-DAMGY-MMDSQA-HMMHRPPGDPGFHQG-----------YPHYP
	Ph_hth	------------------------------------------------------------
	Tc_hth	SPH--AGPSGAYSPD-GTMGY-MMDGQ--QMMHRPPGDPAFHNQ-----------YAHYP
	Am_hth	PPLS-AGPSGAYSPD-PTMGY-MMDGQAASMMHRPPGDPTFHNQ-----------YH-Y-
	Of_hth	------------------------------------------------------------
	Dr_meis3	------GQSAPYSPEGAALGGYGLDAQS-HLGLRTAGLQGLPSLP---------------
	Mm_meis3	------GQGASFNPEGQPMAGFTETQ-P-QVTVRTPGSM----GMNLNLEGEWHYL----
	Dr_meis4.1	-----VGHSGPYTPDAQPMGGFVMDGQS-HMGIRPPAALGGLGGVNMGLESQWHYM----
	Dr_meis2	LLDPSVSQGAAYSPEGQPMGSFVLDGQQ-HMGIRPAGPMSGM-GMNMGMDGQWH------
	Mm_meis2	LLDPSVSQGAAYSPEGQPMGSFVLDGQQ-HMGIRPAGLQSMP-GDYVSQGGPMGMGMAQP
	Dr_meis1b	-----VSQGAPYNPDGQPMGGFVMDGQQ-HMGIRPPGPMSGM-GMNMGMEGQW-------
	Mm_meis1	-----VSQGTPYNPDGQPMGGFVMDGQQ-HMGIRAPGLQSMP-GEYVARGGPMGVSMGQP

	MMa00258	QM-----------SQLRSPVHSQAMLLPGHPHAAMMMTHGPMGHPGIPPQGSPYDGSG--
	Lp_hth	------------------------------------------------------------
	Cs_hth1	QM-----------SQLRSPVHSQAMLLPGHPHA-MMMAHGPMGHPGLPPQGSPYDASG--
	Ag_hth1	------------------------------------------------------------
	Pt_hth1_Locus_81	------------------------------------------------------------
	MMa39038	QM-----------SQLRSPVHSQAMLLPGHPHA-MMMAHGPMGHPGLPPQGSPYDGSG--
	Pp_hth1_comp102262	QM-----------SQLRSPVHSQAMLLPGHPHA-MMMAHGPMGHPGLPPQGSPYDGSG--
	Ek_hth	------------------------------------------------------------
	Po_hth	------------------------------------------------------------
	Al_hth	------------------------------------------------------------
	Pp_hth2_comp120146	S-----------------PVHSQAMLIPGHHAM--MMSHPG--LPPPPPHGSPYDSSPPN
	Cscu_hth	------------------------------------------------------------
	MMa38611	------------------------------------------------------------
	Pt_hth2_Locus10999	------------------------------------------------------------
	Ag_hth2	------------------------------------------------------------
	Cs_hth2	S-----------------PVHSQAMLLPGHP-M--MMSHPS--LP--PPHSSPYDSSPPS
	Aga_hth	-----------------------PAEYYPHHL----------------------------
	Dm_hth	-----------------------PAEYYGQHL----------------------------
	Ph_hth	------------------------------------------------------------
	Tc_hth	-----------------------A-EYYGHHL----------------------------
	Am_hth	-----------------------P-EYYGHHL----------------------------
	Of_hth	------------------------------------------------------------
	Dr_meis3	TDYPGALLPQPGYSHAGPSLHPYPGP----HTA--MLLHPP--PHSHP--SETL------
	Mm_meis3	------------------------------------------------------------
	Dr_meis4.1	------------------------------------------------------------
	Dr_meis2	-YM---------------------------------------------------------
	Mm_meis2	SYTPPQMTPHPTQLRHGPPMHSYLPSH-PHHPA--MVMHGG--PPTHP--GMTMSAQSPT
	Dr_meis1b	HYM---------------------------------------------------------
	Mm_meis1	SYTQAQMPPHPAQLRHGPPMHTYIPGH-PHHPA--VMMHGG--QP-HP--GMPMSASSPS

	MMa00258	----------QHIMDIHAS
	Lp_hth	-------------------
	Cs_hth1	----------GHIMDIHAS
	Ag_hth1	-------------------
	Pt_hth1_Locus_81	-------------------
	MMa39038	----------QHIMDIHAS
	Pp_hth1_comp102262	----------GHIMDIHAS
	Ek_hth	-------------------
	Po_hth	-------------------
	Al_hth	-------------------
	Pp_hth2_comp120146	------------IMDLHSS
	Cscu_hth	-------------------
	MMa38611	-------------------
	Pt_hth2_Locus10999	-------------------
	Ag_hth2	-------------------
	Cs_hth2	------------IMDLHSS
	Aga_hth	-------------------
	Dm_hth	-------------------
	Ph_hth	-------------------
	Tc_hth	-------------------
	Am_hth	-------------------
	Of_hth	-------------------
	Dr_meis3	---------IGQGLDIHAH
	Mm_meis3	-------------------
	Dr_meis4.1	-------------------
	Dr_meis2	-------------------
	Mm_meis2	MLNSVDPNVGGQVMDIHAQ
	Dr_meis1b	-------------------
	Mm_meis1	VLNTGDPTMSAQVMDIHAQ

;
end;
