# Supplementary material for: Rapid diversification of homothorax expression patterns after gene duplication in spiders
Source: BMC Evol Biol. 2017 Jul 14;17:168. doi: 10.1186/s12862-017-1013-0 (PMC5513375; doi:10.1186/s12862-017-1013-0)
Supplement: Supplementary file 3 — Alignment of metazoan hth-related nucleotide sequences used in the phylogenetic sequence analysis in Nexus format. (NEX 63 kb) [file 12862_2017_1013_MOESM3_ESM.nex]

#NEXUS
begin taxa;
	dimensions ntax=29;
	taxlabels
	Dr_Meis3[&description="Dr_Meis3"]
	Mm_Meis3[&description="Mm_Meis3"]
	Dr_Meis4.1[&description="Dr_Meis4.1"]
	Dr_Meis2a[&description="Dr_Meis2a"]
	Mm_Meis2[&description="Mm_Meis2"]
	Dr_Meis1b[&description="Dr_Meis1b"]
	Mm_Meis1[&description="Mm_Meis1"]
	Dm_hth[&description="Dm-hth"]
	Of_hth[&description="Of_hth"]
	Am_hth[&description="Am_hth"]
	Tc_hth[&description="Tc_hth"]
	Aga_hth[&description="Aga_hth"]
	Ph_hth[&description="Ph_hth"]
	Ek_hth[&description="Ek_hth"]
	Po_hth[&description="Po-hth"]
	Pp_hth2[&description="Pp_hth2"]
	MMa00258[&description="MMa00258"]
	Al_hth[&description="Al_hth"]
	Lp_hth[&description="Lp_hth"]
	Pp_hth1[&description="Pp-hth1"]
	Ag_hth1[&description="Ag_hth1"]
	Cs_hth1[&description="Cs_hth1"]
	Pt_hth1[&description="Pt-hth1"]
	Cscu_hth[&description="Cscu-hth"]
	MMa3811[&description="MMa3811"]
	Mma39038[&description="Mma39038"]
	Pt_hth2[&description="Pt-hth2"]
	Ag_hth2[&description="Ag-hth2"]
	Cs_hth2[&description="Cs_hth2"]
;
end;

begin characters;
	dimensions nchar=1854;
	format datatype=dna missing=? gap=- interleave=yes;
	matrix
	Dr_Meis3	----------------------------------------------------ATGGATAA
	Mm_Meis3	----------------------------------------------------ATGGCCCG
	Dr_Meis4.1	----------------------------------------------------ATGGCGCA
	Dr_Meis2a	----------------------------------------------------ATGGCGCA
	Mm_Meis2	----------------------------------------------------ATGGCGCA
	Dr_Meis1b	----------------------------------------------------ATGGCGCA
	Mm_Meis1	----------------------------------------------------ATGGCGCA
	Dm_hth	---ATGGCTCAGCCCAGGTATGACGATGG---CCTACACGGCTACGGCATGGACTCCGGA
	Of_hth	------------------------------------------------------------
	Am_hth	---ATGGCGCAGCCAAGGTATGACGATGGAGGGCTGCACTCGAGTTATCTCGAGGGCGGA
	Tc_hth	ATGGATGTGCTTCAAAAAAATTATGACGACGGCATCCACCCTGGGTACATGGACGGCGGC
	Aga_hth	ATGGAATTGCTCAATCCGTGCTACGAGGATGGCCTCCACGGCTA------------CGGG
	Ph_hth	------------------------------------------------------------
	Ek_hth	------------------------------------------------------------
	Po_hth	------------------------------------------------------------
	Pp_hth2	------------------------------------------------------------
	MMa00258	------------------------------------------------------------
	Al_hth	---------------------------------------------------------ATG
	Lp_hth	------------------------------------------------------------
	Pp_hth1	------ATGAAGAGTGAGCCTTACCCTGTGGAACA---CCCGTT------------CGCC
	Ag_hth1	------------------------------------------------------------
	Cs_hth1	------ATGAAGAGTGAGCCTTATCCATTAGAACA---TT---C------------GCTG
	Pt_hth1	------ATGAAGAGTGAACCATACCCAATTGACCA---TT---C------------CCTT
	Cscu_hth	------------------------------------------------------------
	MMa3811	---------------------------------------------------------ATG
	Mma39038	------------------------------------------------------------
	Pt_hth2	------------------------------------------------------------
	Ag_hth2	------------------------------------------------------------
	Cs_hth2	------------------------------------------------------------

	Dr_Meis3	G--------AGGTATGAGGAGTTGGTGCAGT-----------------------------
	Mm_Meis3	G--------AGGTATGATGAGCTGCGCCACTACCCAGGCATTACAGAGCA----------
	Dr_Meis4.1	A--------CGGTACGAGGATCTGGTCCACT---ACGGCATGGATGCGGTCGGGATCCCG
	Dr_Meis2a	A--------AGGTACGATGAGCTGGCTCACTACGGCGGCATGGACGGGGTC---------
	Mm_Meis2	A--------AGGTACGATGAGCTGCCCCATTACGGCGGGATGGACGGAGTAGGGGTTCCC
	Dr_Meis1b	G--------AGGTACGAAGATATACCCCACT---ATGGGATGGACGGAGTAGGAATCCCG
	Mm_Meis1	A--------AGGTACGACGACCTACCCCATTATGGGGGTATGGATGGAGTAGGCATCCCC
	Dm_hth	GCC------GCAGCAGCGGCCATGTACGATCCACACGCCGGTCACCGGCCGCCCGGACTG
	Of_hth	------------------------------------------------------------
	Am_hth	GGTGGAGGAGGTGGTGCAGGGCTGTACGATCCACACGGGAGCGCCCG-------------
	Tc_hth	---------GCCGGGGCGGGTTTGTACGAACCCCACGTGGCG------------------
	Aga_hth	ATGGACGCGAGCGCCGCCGGAATGTATGACCCACATGCCGGCCACAGACCTCCGGCGCTG
	Ph_hth	------------------------------------------------------------
	Ek_hth	------------------------------------------------------------
	Po_hth	------------------------------------------------------------
	Pp_hth2	ATGCAGTATAACGAAGACGGCATCCCTCACCCTTACGGAGTGGACGGTGGCGGGCCGCCG
	MMa00258	------------------------------------------------------------
	Al_hth	GCGCAAAGGTACGACGACGGCCTG------------------AGTGGCCATTACAGCACA
	Lp_hth	------------------------------------------------------------
	Pp_hth1	ACCATGCAGTACGACGAAGGTATGTCGCATTACGGGTCCATGGACGGACCTGGGTCGCTC
	Ag_hth1	------------------------------------------------------------
	Cs_hth1	GCCATGCAGTATGAAGATGGAATGCCGCACTACGGCGCAATGGACGGCGGGCCCATGTAT
	Pt_hth1	GCTATGCAATACGAAGATGGTATGCCGCACTACGGCGGGATGGACGGTCCAACGTCCCTA
	Cscu_hth	------------------------------------------------------------
	MMa3811	GCACAGAGGTACGAAGATACGATGTCCCACTATGGGGCTATGGATGGCCCGGCTTCACTC
	Mma39038	---------------------------------------ATGGATGGGCCAGCC------
	Pt_hth2	---------------------------ATGCAATATCCTGAAGATGGGATGCCT------
	Ag_hth2	------------------------------------------------------------
	Cs_hth2	---------------------------ATGCAGTACGGCGACGACGGCATTCCG------

	Dr_Meis3	--------------------------------ACCCAGGCTCTGA-----------CGCC
	Mm_Meis3	------------------------CACG-------ACAGCCCTGGCCAGCTTT-------
	Dr_Meis4.1	TCTCCGATGTAC------GGGGATCCTCACGCGGCCCGAGCGATGCAGGCGGTTCATGT-
	Dr_Meis2a	---GGGATGTAC------GGGGATCCACACGCGCCTCGGCCGCTCCCGCAGGTCCACCAT
	Mm_Meis2	GCTTCCATGTAC------GGAGACCCTCACGCGCCGCGGCCGATCCCCCCGGTTCACCAC
	Dr_Meis1b	AGCACGATGTAC------GGGGACCCGCACGCCGCCAGATCCATGCAGGCTGT---TCAC
	Mm_Meis1	TCCACGATGTAT------GGGGACCCGCATGCAGCCAGGTCCATGCAACCGGTCCACCAC
	Dm_hth	CAGGGCCTCCCCTCGCACCACTCTCCGCACATGACGCACGCAGCGGCGGCGGC-GGCCAC
	Of_hth	------------------------------------------------------------
	Am_hth	---GGGTGTCCCTGGCCTCCATCACA------------GTCCGCACCT----C-GGGGGC
	Tc_hth	----------------------CACA------------GGCCGGGGTT----G-CAAGGA
	Aga_hth	TCCGGCCTG---------CCACCACATCA------------CTCCCCGCACCT---GAAC
	Ph_hth	------------------------------------------------------------
	Ek_hth	------------------------------------------------------------
	Po_hth	------------------------------------------------------------
	Pp_hth2	TCCCTTTAC---------GACCC---------------GCACCGGCCGATGCCGAACCTG
	MMa00258	------------------------------------------------------------
	Al_hth	ATGGAGCCA---------TACGATCCACTTGGAAG---GCAAATGCAGTCCCTGTCACAC
	Lp_hth	------------------------------------------------------------
	Pp_hth1	TACGATCCG---------CATGGCCACAGTAGGGC---CATGCA---ATCGCTGGGACAC
	Ag_hth1	------------------------------------------------------------
	Cs_hth1	GAC---CCG---------CATGGGCCACACCGGGCGCAAATGCAGTCCCTGGGTGGCCAT
	Pt_hth1	TACGACCCG---------CACGGGCATCGGGCA------ATGCAACCCCTATC---TCAT
	Cscu_hth	--------------------------------------------------------TCAT
	MMa3811	TACGATCCA---------CATGCCCACAG---------GTCCATGCAGACCTTGTCTCAT
	Mma39038	TCTATCTAC---------GATCCCCATCG---------GTCCATGCAAACTTTAACCCAT
	Pt_hth2	CATTACGG---------------CCATGG---------GGATGGATCGGCCGGCGGTCTA
	Ag_hth2	------------------------------------------------------------
	Cs_hth2	CATTATCCG---------GCACCCCCTCA---------GGACGGTCCTGGGTCCTTGTAC

	Dr_Meis3	A----TGCCTGTGGGAGGCTACAGGG----------------------ACAC-CATGAGG
	Mm_Meis3	-----TCAGAGGCAGCGCCTTCAGTACCTAGAGCCCCTGGGCCC---TACAC-CCCACAC
	Dr_Meis4.1	--GAGTCACGGGCCGCCGCTGCACCCGTACC------------------------CGCAC
	Dr_Meis2a	CTGAACCACGGACCGCCGCTCCACGCCAGCCAGCATTACGGCACACATGCCCCCCATCCC
	Mm_Meis2	CTAAACCACGGGCCGCCGCTCCACGCCACGCAGCACTACGGCGCGCACGCCCCGCACCCC
	Dr_Meis1b	CTGAATCACGGGCCCCAGCTCCACTCCCACCAG------TACCCGCACACAGCCCACACC
	Mm_Meis1	CTGAACCACGGGCCTCCTCTGCACTCGCATCAG------TACCCGCACACAGCTCACACC
	Dm_hth	AGTGGGCATGCACGGCTACCATT--CGGGGGCCGGGGGTCATGGAACACCTAGTCATGTA
	Of_hth	------------------------------------------------------------
	Am_hth	ATGGGGCCTGCACACCCTCAGTATCCACCGCCCCCGCCGCAACCACCCCAACACGTTCTT
	Tc_hth	CTTCACCATTCACCCCACCTGAACCATGCCATGCATCCGTACCATGCGAACCATGTCAAC
	Aga_hth	CATGCGGCCGCCGCTGCCTCGGTCGGCATGCACGGCTACCACGGAACCTCTAGTCATGTT
	Ph_hth	------------------------------------------------------------
	Ek_hth	------------------------------------------------------------
	Po_hth	------------------------------------------------------------
	Pp_hth2	TCCCATCACATGAACCACGGACCGTCCAATAATCTCCATCAGTATGGCAACAGTCATGTC
	MMa00258	------------------------------------------------------------
	Al_hth	GGACCACATGTGAATCACGGACCATCGA---------TGCATCCGTATCACGGCAATCAC
	Lp_hth	------------------------------------------------------------
	Pp_hth1	GCTCCACATATGAATCACACACCATCTATGCATCAATACCACGGTAATCATGTGTCCGGT
	Ag_hth1	------------------------------------------------------------
	Cs_hth1	GGGCCGCACATGAACCAC---ACGCCACTGCACCAGTACCATGGCAATCATGTTTCTGGA
	Pt_hth1	GCCCCACATATGAATCACACACCCTCAATGCACCAGTATCAC------AGCAATCATGTA
	Cscu_hth	GCGCCTCACATGAATCACACGCCTGCCATGCACCAGTATCATGGAAATCACGTTTCTTCG
	MMa3811	GCACCTCATATGAACCATACACCTGCCATGCACCAGTATCATGGAAATCATGTTTCTTCT
	Mma39038	GCACCTCACATGAATCACGCACCTACAATGCACCAATACCATGGAAATCACGTGTCTGGG
	Pt_hth2	TATGACCCCCATAGGCAAAATCTTATGAACCACCATGGTGTTTATCATGCCAATCATGTG
	Ag_hth2	------------------------------------------------------------
	Cs_hth2	GATGCCCACAGGCACCAGGGGATTCCCAATCATCACTCTGTTTACCATCCTAACCATGTT

	Dr_Meis3	TCACTTCCTCCACCTCACTATGGCCACACTGTGCCTGACTCTCTGAAACACCACCGGGAC
	Mm_Meis3	CGGCCACCCCAGCTCCAAGCTCCAGGCTTGGACAGCGACAGCTTGAAGAGAGAGAAGGAT
	Dr_Meis4.1	CCGGCCACCGCTCCCGGGGTTCCGCCGCCCGTTAACGACGCGCTCAAGCGGGACAAAGAC
	Dr_Meis2a	AATGTCATGCCCACCAGCATGGGCTCAGCTGTCAACGACGTGTTAAAGAGGGATAAAGAT
	Mm_Meis2	AATGTCATGCCAGCCAGCATGGGATCTGCTGTCAACGACGCCTTGAAAAGAGACAAGGAC
	Dr_Meis1b	AACGCCATGCCGCCCAGCATGGGCTCATCCGTCAATGACGCTCTAAAAAGAGATAAAGAC
	Mm_Meis1	AACGCCATGGCCCCCAGCATGGGTTCCTCGGTCAATGACGCTTTAAAGAGAGATAAAGAT
	Dm_hth	TCGCCGGTCGGTAATCACCTAATGGGCGCAATACCCGAAGTACACAAACGTGATAAGGAT
	Of_hth	------------------------------------------------------------
	Am_hth	GCGGCGGCGGCCGCAGCTGCAGCATCCGCGGTACCCGACGTCCACAAACGCGACAAGGAT
	Tc_hth	CCAACCGCCAACCACGTCATGGGTGGAGCGGTGCCGGACGTCGGCAAAAGGGACAAGGAC
	Aga_hth	TCACCGGCCTCCAGTCACATGGGCGCAGTGCAGCCCGACATACACAAGCGAGATAAAGAA
	Ph_hth	------------------------------------------------------------
	Ek_hth	------------------------------------------------------------
	Po_hth	------------------------------------------------------------
	Pp_hth2	AACATCGCCAACCACGTCATGGGGTCCATGCCGGACGTTCACAA---ACGGGACAAAGAC
	MMa00258	------------------------------------------------------------
	Al_hth	GTCATGTCTAACCATGTGATGGGATCCGTCCCCGATGTTCATAA---GAGAGACAAAGAT
	Lp_hth	------------------------------------------------------------
	Pp_hth1	GTCATGTCCAATCATATTATGGGTTCCGTACCCGATGTTCACAACAAGCGCGACAAAGAC
	Ag_hth1	------------------------------------------------------------
	Cs_hth1	GTGATGGGAAACCATATTATGGGCTCTGTCCCCGACGTACATAA---GAGAGATAAGGAT
	Pt_hth1	TCCATGTCTAACCATATTATGGGAACTGTACCAGATGTTCATAA---GAGAGATAAGGAT
	Cscu_hth	GTCATGTCCAATCACGTTATGGGCTCCGTGCCCGATGTTCATAA---GAGAGACAAAGAT
	MMa3811	GTCATGTCAAATCACGTCATGGGTTCTGTGCCCGACGTTCATAA---GAGAGACAAAGAT
	Mma39038	GTGATGTCGAACCATATCATGGGGTCAGTGCCAGATGTCCACAA---GAGGGACAAGGAT
	Pt_hth2	TCTATTGCTAATCATGTCATGGGATCTACACCTGATGTCGGAAA---AAGGGATAAAGAT
	Ag_hth2	------------------------------------------------------------
	Cs_hth2	GCTGTGGCTAACCATGTCATGGGATCACATCCTGACGCTCACAA---AAGAGATAAAGAT

	Dr_Meis3	CAGATCTATGGTCATCCTCTGTTTCCTCTCCTGGCTCTCGTATTTGAAAAGTGTGAACTT
	Mm_Meis3	GACATCTATGGACACCCCCTCTTCCCACTCTTGGCCCTGGTCTTTGAGAAGTGTGAGCTG
	Dr_Meis4.1	GCCATTTACGGGCACCCCCTTTTCCCCCTGCTCGCACTAGTTTTCGAAAAATGTGAATTA
	Dr_Meis2a	CAAATTTACGGCCATCCTCTGTTTCCTCTCCTGGCTCTGGTCTTCGAGAAGTGCGAGCTG
	Mm_Meis2	GCAATCTATGGGCACCCGTTGTTTCCTCTGTTAGCTCTGGTTTTTGAGAAGTGCGAGCTG
	Dr_Meis1b	TCCATTTACGGGCACCCCTTGTTCCCTCTTCTAGCACTGATTTTTGAGAAATGTGAATTA
	Mm_Meis1	GCCATTTATGGACACCCCCTCTTCCCTCTCTTAGCACTGATTTTTGAGAAATGTGAATTA
	Dm_hth	GCGATTTATGAACATCCGCTATTCCCGCTTTTGGCGCTGATCTTTGAGAAGTGCGAATTG
	Of_hth	------------------------------------------------------------
	Am_hth	GCGATCTACGGACACCCCCTGTTCCCACTTCTCGCGCTGATCTTCGAGAAGTGCGAATTG
	Tc_hth	GCCATCTACGGTCACCCGCTGTTTCCCCTGCTGGCTCTCATTTTCGAAAAGTGCGAGTTG
	Aga_hth	GCTATCTATGGACACCCGCTATTCCCGCTGTTGGCACTAATCTTCGAAAAGTGTGAACTA
	Ph_hth	-----------------ACTTTTCCCTTTACTGGCCCTAATCTTCGAGAAGTGCGAGCTA
	Ek_hth	-----------------ACTTTTCCCTCTACTGGCGCTAATATTTGAAAAATGTGAATTA
	Po_hth	------------------------------------------------------------
	Pp_hth2	GCTATATACGGGCATCCATTGTTTCCATTGTTGGCGCTAATCTTCGAAAAATGTGAACTG
	MMa00258	------------------------------------------------------------
	Al_hth	GCTATTTACGGTCATCCACTCTTTCCATTACTTGCATTAATATTTGAAAAATGCGAATTA
	Lp_hth	------------------------------------------TTCGAGAAGTGCGAGCTG
	Pp_hth1	GCTATATACGGACATCCATTGTTTCCATTGTTGGCTCTAATTTTTGAGAAATGCGAATTA
	Ag_hth1	-----------------CTTGTTTCCGTTGTTGGCTCTGATATTTGAGAAGTGCGAACTG
	Cs_hth1	GCCATATACAGGCATCCCCTTTTCCCCCTGCTGGCACTGATCTTCGAGAAGTGCGAGCTG
	Pt_hth1	GCCATATATGGGCATCCTCTGTTCCCTCTGCTAGCACTGATATTTGAAAAGTGTGAACTG
	Cscu_hth	GCCATTTACGGCCACCCACTCTTTCCCCTCCTGGCACTGATATTCGAGAAGTGCGAACTT
	MMa3811	GCCATTTACGGCCACCCACTCTTTCCCCTCCTGGCACTGATATTCGAGAAGTGCGAACTG
	Mma39038	GCTATATATGGCCATCCTCTGTTCCCATTGCTGGCCCTCATATTCGAAAAGTGCGAGTTG
	Pt_hth2	GCCATTTTTGGACACCCGCTTTTTCCTCTGTTAGCCTTGATCTTTGAAAAATGTGAGCTG
	Ag_hth2	------------------------------------------------------------
	Cs_hth2	GCAATATTTGGGCATCCTCTGTTCCCGCTCCTCGCCCTTATCTTCGAAAAATGTGAACTT

	Dr_Meis3	GCCACTTGCTCACCACGAGACTCCACCTCCATGTCAAACCCCGCCCACCTCCCTGGGATG
	Mm_Meis3	GCTACATGCTCGCCCCGTGATGGGGCCTCGGC---------------TGGGCTGGGTTCA
	Dr_Meis4.1	GCGACTTGTACGCCGAGAGAAAGCG---------------------------------GG
	Dr_Meis2a	GCCACATGCACTCCCCGCGAGCCCG---------------------------------GG
	Mm_Meis2	GCGACCTGCACTCCCCGGGAACCCG---------------------------------GA
	Dr_Meis1b	GCCACTTGCACACCTAGAGAACCCG---------------------------------GT
	Mm_Meis1	GCTACTTGTACCCCCCGCGAGCCGG---------------------------------GG
	Dm_hth	GCCACATGTACGCCGAGGGAGCCCG---------------------------------GT
	Of_hth	------------------------------------------------------------
	Am_hth	GCGACGTGTACGCCGCGCGAACCTG---------------------------------GC
	Tc_hth	GCAACGTGTACCCCTCGAGAGCCTG---------------------------------GA
	Aga_hth	GCAACCTGCACCCCTCGAGAACCGG---------------------------------GC
	Ph_hth	GCGACGTGTACGCCCCGGGAGGCCG---------------------------------GT
	Ek_hth	GCTACATGCACACCGAGGGAACCTG---------------------------------GA
	Po_hth	-----------------GGAACCGG---------------------------------GT
	Pp_hth2	GCCACTTGTACGCCGAGGGAACCAG---------------------------------GC
	MMa00258	------------------------------------------------------------
	Al_hth	GCGACATGTACACCACGAGAACCAG---------------------------------GA
	Lp_hth	GCGACGAGTACGCCGCGCGATCCCG---------------------------------GC
	Pp_hth1	GCTACGTGTACTCCACGAGAGCCTG---------------------------------GA
	Ag_hth1	GCAACGTGTACCCCGAGGGAACCGG---------------------------------GC
	Cs_hth1	GCCACGTGCACCCCCCGGGAGCCAG---------------------------------GG
	Pt_hth1	GCCACGTGTACCCCCAGGGAGCCCG---------------------------------GT
	Cscu_hth	GCAACTTGTACACCTCGAGAACCGG---------------------------------GA
	MMa3811	GCAACTTGTACACCTCGAGAACCGG---------------------------------GA
	Mma39038	GCGACCTGCACACCGAGGGAGCCCG---------------------------------GC
	Pt_hth2	GCCACCTGCACCCCTAGGGAACCAG---------------------------------GC
	Ag_hth2	------------------------------------------------------------
	Cs_hth2	GCCACCTGCACGCCACGTGAACCGG---------------------------------GG

	Dr_Meis3	ACCAATCACAGTGATGTCTGCTCCTCTGACTCGTTCAACGATGATATTGCAGCCTTTGCC
	Mm_Meis3	CCCCCAGGTGGTGACGTCTGCTCCTCTGACTCCTTCAATGAGGATATTGCTGCCTTTGCT
	Dr_Meis4.1	GTGAC---CGGCGACGTGTGCTCGTCAGAGTCCTTTGACGAGGATATTACTGTATTTTCA
	Dr_Meis2a	GTGGCCGGCGGAGACGTCTGCTCCTCGGACTCCTTCAACGAGGACATCGCTGTCTTCGCC
	Mm_Meis2	GTGGCCGGCGGAGACGTCTGTTCCTCTGACTCCTTCAACGAGGACATCGCGGTCTTCGCC
	Dr_Meis1b	GTTGCTGGGGGCGATGTGTGTTCATCAGAGTCTTTCAATGAGGATATAGCAGTGTTTGCA
	Mm_Meis1	GTGGCGGGCGGGGACGTCTGCTCGTCAGAGTCATTCAATGAAGATATAGCGGTGTTCGCC
	Dm_hth	GTGCAAGGTGGCGATGTCTGTTCGTCGGAATCGTTCAACGAGGATATTGCAATGTTCAGT
	Of_hth	------------------------------------------------------------
	Am_hth	GTAGCGGGTGGTGACGTGTGTTCGTCAGAAAGCTTCAACGAGGACATAGCTGTCTTCTCC
	Tc_hth	GTGGCGGGAGGAGACGTCTGCTCCTCGGAGTCGTTCAACGAAGACATAGCCGTTTTCTCC
	Aga_hth	GTGGCCGGTGGTGACGTCTGTTCGTCCGACTCCTTTAGCGAAGATGTGGCTGTATTCAGC
	Ph_hth	GTCGCTGGGGGTGACGTGTGCAGCTCCGAATCATTCAATGAAGATATCGCCGTATTCTCT
	Ek_hth	GTAGCAGGCGGTGATGTGTGTTCATCGGAGTCTTTCAACGAGGATATTGCCGTCTTTAGC
	Po_hth	ATCGCCGGTGGAGATG--------------------------------------------
	Pp_hth2	ATACCCGGCAACGATGTCTGTTCATCGGAGTCATTCAACGAAGACATCGCAGTTTTTGCC
	MMa00258	------------------------------------------------------------
	Al_hth	ATAGCTGGTGGAGATGTCTGTTCATCAGAGTCTTTCAATGAAGACATTGCTGTGTTTGCA
	Lp_hth	ATCGCTGGCGGTGACGTCTGCTCTTCGGAATCCTTCAACGAGGATATCGCAGTCTTCGCC
	Pp_hth1	ATTGCTGGTGGAGATGTTTGCTCTTCGGAATCTTTCAATGAAGACATTACAGTATTTGCC
	Ag_hth1	ATCGCTGGCGGCGACGTCTGCTCGTCGGAGTCGTTCAACGAAGACATCGCTGTGTTCGCC
	Cs_hth1	ATCGCAGGAGGAGACGTCTGTTCCTCAGAGTCCTTCAATGAAGACATTGCAGTCTTCGCC
	Pt_hth1	ATAGCTGGCGGAGATGTCTGCTCGTCTGAATCTTTCAATGAAGACATAGCTGTCTTCGCC
	Cscu_hth	ATTGCAGGTGGGGACGTGTGTTCATCAGAATCTTTTAACGAGGACATCGCTGTATTTGCT
	MMa3811	ATTGCAGGTGGGGACGTCTGTTCATCTGAATCTTTTAACGAGGACATCGCAGTATTTGCT
	Mma39038	ATTGCTGGTGGAGATGTTTGTTCCTCGGAGTCTTTCAACGAAGACATTGCTGTCTTTGCC
	Pt_hth2	ATCGCTGGGGGAGACGTCTGTTCCTCAGAGTCTTTCAATGAGGATATCGCCTGCTTTGCA
	Ag_hth2	------------------------------------------------------------
	Cs_hth2	ATAGCAGGGGGTGATGTGTGTTCTTCCGAATCTTTCAACGAAGATATCACAGTCTTTGCT

	Dr_Meis3	AAACAAATTCGATCAG--------------------------------------------
	Mm_Meis3	AAGCAGATCCGCTCCG--------------------------------------------
	Dr_Meis4.1	AAACAGATAAGGGCGG--------------------------------------------
	Dr_Meis2a	AAACAGGTCCGCGCTG--------------------------------------------
	Mm_Meis2	AAGCAGGTTCGCGCCG--------------------------------------------
	Dr_Meis1b	AAACAGATTCGAGCAG--------------------------------------------
	Mm_Meis1	AAACAGATTCGCGCAG--------------------------------------------
	Dm_hth	AAACAGATAAGATCAC--------------------------------------------
	Of_hth	------------------------------------------------------------
	Am_hth	AAACAGATCAGACAGG--------------------------------------------
	Tc_hth	AAACAGATCCGACAAG--------------------------------------------
	Aga_hth	AAACAGGTAAGTCCTTGGATAGTTGTGCTGGAGGAGATCCCTCCTTCGGT----------
	Ph_hth	AAACAGATCAGACAAG--------------------------------------------
	Ek_hth	AAACAGATTCGGGCAG--------------------------------------------
	Po_hth	----------------------------------------------------------TC
	Pp_hth2	AAACAGATTAGGCAGG--------------------------------------------
	MMa00258	------------------------------------------------------------
	Al_hth	AAACAGATTAGACAAG--------------------------------------------
	Lp_hth	AAGCAGATAAGACAAG--------------------------------------------
	Pp_hth1	AAACAGATAAGGCAAG--------------------------------------------
	Ag_hth1	AAACAGATTAGGCAAG--------------------------------------------
	Cs_hth1	AAGCAGATTAGGCAAG--------------------------------------------
	Pt_hth1	AAACAGATTAGACAAG--------------------------------------------
	Cscu_hth	AAACAGATCATGACCGAAAACCTACCCTACACTTGTGACGAAGAATTAGACACTCTAATT
	MMa3811	AAACAGA---------------------------------------------------TT
	Mma39038	AAACAGATAATGACGG--------------------------------------------
	Pt_hth2	AAACAGATTAAGGAAG--------------------------------------------
	Ag_hth2	------------------------------------------------------------
	Cs_hth2	AAACAGGTAAAGGAAG--------------------------------------------

	Dr_Meis3	-------AGAAACCCATATTTTCATCAAATCCA----GAACTGGATAATCTGATGATCCA
	Mm_Meis3	-------AGAGGCCGCTGTTCTCTTCCAACCCG----GAGCTGGACAACCTGATGGTCCA
	Dr_Meis4.1	-------AAAAGCCTTTTTTCTCGTGCAACCCA----GACTTGGATAATTTGATGATTCA
	Dr_Meis2a	-------AAAAACCTTTATTTTCTTCGAATCCA----GAATTGTATAATTTGATGATACA
	Mm_Meis2	-------AAAAGCCTCTTTTTTCCTCAAACCCA----GAGCTGGATAATTTGATGATACA
	Dr_Meis1b	-------AAAAGCCGCTATTTTCGTCAAATCCT----GAGCTGGATAATTTGATGATTCA
	Mm_Meis1	-------AAAAACCTCTATTCTCTTCTAATCCA----GAACTGGATAACTTGATGATTCA
	Dm_hth	-------AGAAACCCTATTATACCGCAGATCCC----GAAGTCGACTCACTGATGGTGCA
	Of_hth	------------------------------------------------------------
	Am_hth	-------AGAAACCTTACTACATCGCCGATCCG----GAGGTGGACTCGCTGATGGTACA
	Tc_hth	-------AAAAGCCCTATTACATAGCAGATCCC----GAGGTAGATTCATTAATGGTCCA
	Aga_hth	--------GGATCATATTTTGAGACCGAGTGTGAAGAGTGTTCAGTGTTTTCTTCCCCAA
	Ph_hth	-------AAAAGCCGTTTTATCAGGGCAATCCT----GAACTCGACAGCTTAATGGTACA
	Ek_hth	-------AGAAACCCTACTTTTCTTCTAATCAA----GAATTGGATGGTTTGATGATCCA
	Po_hth	TGTTCCTCCGAGTCTTTCAACGAAGATATCGCT----GTCTTCGCCAAACAGATGGTACA
	Pp_hth2	-------AGAGACCTTACTACAGCCCCGACGAG----GAACTCGACAGCATCATGGTACA
	MMa00258	------------------------------------------------------------
	Al_hth	-------AAAAACCATATTATGTACCAAACCCT----GAATTAGATAGTCTTATGGTTCA
	Lp_hth	-------AAAAACATTATTATGTCCAAAATCCC----GAGTTAGACAGCCTTATGGTTCA
	Pp_hth1	-------AAAAACCATATTATGCCCCAAATCCC----GAATTAGACAGCCTTATGGTACA
	Ag_hth1	-------AAAAACCCTATTACGCACCAAATCCG----GAACTAGACAGCCTTATGGTTCA
	Cs_hth1	-------AAAAACCATATTACTCTCCCAACCCT----GAATTAGACAGTCTTATGGTTCA
	Pt_hth1	-------AAAAACCATATTATTCTCCCAATCCC----GAGTTAGACAGTCTTATGGTTCA
	Cscu_hth	AGACAGGAAAAACCATATTACGTACCAAATCCC----GAGTTAGACAGCCTTATGGTCCA
	MMa3811	AGACAGGAAAAACCATATTACGTACCAAATCCC----GAGTTAGACAGCCTTATGGTTCA
	Mma39038	-------AAAACCCGCAATATACATCAGATGAA----GACTTAGACGCTCTTATGGTACA
	Pt_hth2	-------AAAGACCATTGTATGATGCCAATCCT----GAACTAGATAGCCTTATGGTGCA
	Ag_hth2	------------------------------------------------------------
	Cs_hth2	-------AAAAACCTTTTTACGTCGCCAATCAA----GAGCTTGATAGCATCATGGTTCA

	Dr_Meis3	GGCCATTCAAGTTTTACGGTTTCATCTATTAGAACTAGAAAAGGTTCATGACCTCTGTGA
	Mm_Meis3	GGCCATCCAGGTACTCCGGTTCCACCTGCTGGAGCTGGAGAAGGTCCACGACCTGTGCGA
	Dr_Meis4.1	AGCCATACAAGTGTTACGATTTCATCTGCTCGAATTAGAAAAGGTGCATGAACTATGTGA
	Dr_Meis2a	AGCCATACAAGTATTACGGTTTCATCTTTTGGAGTTAGAAAAGGTGCACGAACTCTGCGA
	Mm_Meis2	AGCAATTCAAGTACTAAGGTTTCATCTTCTGGAGTTAGAAAAGGTCCACGAACTATGTGA
	Dr_Meis1b	AGCCATTCAAGTTTTACGGTTTCATCTTTTGGAGCTCGAAAAGGTACATGAACTTTGTGA
	Mm_Meis1	AGCCATACAAGTGTTAAGGTTTCATCTGTTGGAATTAGAGAAGGTACACGAATTATGTGA
	Dm_hth	AGCAATACAAGTACTTCGGTTTCACCTTTTAGAATTAGAAAAAGTACACGAGTTATGCGA
	Of_hth	----------------------CACCTTCTCGAACTAGAAAAGGTCCACGAGCTCTGCGA
	Am_hth	AGCGATCCAGGTCCTCCGGTTTCACCTCCTCGAGCTAGAAAAGGTGCACGAATTGTGCGA
	Tc_hth	GGCTATTCAAGTACTTCGGTTTCACCTTTTAGAATTGGAAAAGGTCCATGAGTTGTGTGA
	Aga_hth	AACCCTTCAAAG----ATCAAAACCTCCTCAATGAGGCCTGGTGTGCATGAACTGTGTGA
	Ph_hth	AGCGATACAAGTACTTCGATTTCATCTTTTAGAATTAGAAAAGGTCCACGAACTGTGTGA
	Ek_hth	AGCTATTCAGGTCTTAAGGTTTCACCTGTTGGAACTTGAAAAGGTCCACGAGTTATGTGA
	Po_hth	AGCCATACAAGTTTTGCGTTTCCACCTTTTGGAATTGGAAAAGGTTCACGAGCTTTGCGA
	Pp_hth2	AGCAATCCAAGTCTTGAGATTCCATCTATTGGAATTGGAGAAAGTCCACGAGCTGTGCGA
	MMa00258	------------------------------------------------------------
	Al_hth	AGCAATTCAAGTGTTAAGGTTTCACTTATTAGAGTTAGAAAAGGTTCATGAATTATGTGA
	Lp_hth	GGCCATTCAAGTGTTACGATTTCATCTACTGGAGTTGGAAAAGGTTCACGACTTGTGTGA
	Pp_hth1	AGCTATTCAGGTCTTGAGATTCCATCTGTTGGAACTGGAAAAGGTGCACGAGTTATGCGA
	Ag_hth1	AGCTATACAAGTTTTGAGGTTTCATTTACTGGAATTAGAAAAGGTACATGAGCTATGCGA
	Cs_hth1	AGCAATACAAGTTCTGAGGTTTCATTTATTAGAATTAGAAAAGGTGCACGAACTCTGCGA
	Pt_hth1	AGCGATTCAAGTATTAAGGTTCCATTTATTAGAGTTAGAAAAGGTACACGAATTGTGCGA
	Cscu_hth	AGCCATTCAAGTGTTGAGGTTTCATCTACTAGAATTAGAAAAGGTGCACGAGTTGTGTGA
	MMa3811	AGCCATTCAAGTGTTGAGGTTTCATCTACTAGAACTGGAAAAGGTGCACGAGCTGTGTGA
	Mma39038	AGCGATCCAGGTGCTGAGATTTCACCTGCTTGAGCTGGAAAAGGTACACGAACTTTGTGA
	Pt_hth2	AGCAATCCAAGTGCTTAGATTCCATTTGTTAGAATTGGAAAAAGTTCATGAGCTCTGTGA
	Ag_hth2	------------------------------------------------------------
	Cs_hth2	AGCAATTCAAGTATTAAGGTTTCACCTCCTAGAATTAGAAAAGGTACACGAACTGTGCGA

	Dr_Meis3	TAATTTCTGCCATCGCTACATCACCTGTCTAAAGGGTAAGATGCCCACTGATTTGGTGCT
	Mm_Meis3	CAACTTCTGTCACCGCTACATCACCTGCCTCAAGGGGAAGATGCCCATAGACCTGGTGAT
	Dr_Meis4.1	TAATTTCTGCCACCGCTACATCAGCTGCCTGAAGGGGAAGATGCCCATTGATTTGGTGGT
	Dr_Meis2a	CAATTTCTGCCATCGGTACATTAGTTGTTTGAAAGGAAAAATGCCCATAGATTTAGTGAT
	Mm_Meis2	TAACTTCTGCCACCGGTACATTAGCTGTTTGAAGGGAAAAATGCCCATTGACCTCGTGAT
	Dr_Meis1b	CAATTTTTGTCATCGGTACATCAGCTGTTTGAAGGGGAAGATGCCCATCGACTTGGTTAT
	Mm_Meis1	CAATTTCTGCCACCGGTATATTAGCTGTTTGAAAGGGAAAATGCCTATCGATTTGGTGAT
	Dm_hth	TAACTTCTGTCATCGGTATATATCGTGTTTAAAGGGTAAAATGCCAATAGATTTAGTGAT
	Of_hth	CAACTTCTGCCACCGCTACATCAGCTGCTTGAAGGGGAAGATGCCCGTAGACCTGGTGAT
	Am_hth	CAACTTCTGCCACCGGTACATCAGCTGCTTGAAGGGGAAAATGCCTATAGACCTAGTGAT
	Tc_hth	TAATTTCTGCCATCGGTATATCAGTTGTCTGAAAGGCAAAATGCCCATCGACTTGGTGAT
	Aga_hth	TAATTTTTGCCATCGATATATATCGTGTTTAAAGGGTAAAATGCCAATAGATTTAGTGAT
	Ph_hth	CAATTTCTGCCATCGATACATCTCTTGTCTGAAGGGCAAGATGCCTATAGACCTGGTGAT
	Ek_hth	TAATTTTTGTCATCGGTACATCAGCTGTTTGAAAGGGAAAATGCCAATTGATCTAGTGAT
	Po_hth	CAATTTCTGTCAACGATACATCAGTTGTCTAAAAGGCAAGATGCCGATCGACCTGGTGAT
	Pp_hth2	CAATTTCTGCCAGAGATACATCAGCTGCCTGAAGGGCAAGATGCCCATAGATTTGGTCAT
	MMa00258	------------------------------------------------------------
	Al_hth	CAATTTTTGTCAGCGTTACATAAGTTGTCTAAAGGGGAAAATGCCAATCGATTTGGTTAT
	Lp_hth	CAATTTCTGTCAGAGATACATTAGTTGCCTCAAGGGGAAGATGCCAATGGACTTAGTGAT
	Pp_hth1	CAACTTCTGTCAACGATATATCAGTTGCCTGAAAGGTAAGATGCCCATCGATTTGGTCAT
	Ag_hth1	CAACTTCTGTCAAAGGTACATCAGTCGTCTGAAGGGTAAGATGCCCATTGATTTAGTCAT
	Cs_hth1	TAATTTCTGCCAGCGGTATATAAACTGTCTCAAAGGCAAGATGCCAATCGACTTGGTCAT
	Pt_hth1	TAACTTCTGCCAGCGTTACATTAGCTGTTTAAAAGGCAAAATGCCAATTGATTTAGTCAT
	Cscu_hth	TAACTTCTGCCAGAGATATATAAGCTGTCTGAAGGGAAAGATGCCAATAGACTTGGTTAT
	MMa3811	TAACTTCTGCCAGAGATACATCAGCTGTCTGAAGGGGAAGATGCCAATAGACTTGGTTAT
	Mma39038	CAATTTTTGCCAGAGGTACATCAGCTGCTTGAAAGGAAAAATGCCAATTGACCTGGTCAT
	Pt_hth2	TAACTTTTGTCAGCGTTACATCAGCTGCCTAAAGGGTAAGATGCCTATTGATTTGGTTAT
	Ag_hth2	------------------------------------------------------------
	Cs_hth2	TAATTTTTGTCAACGGTACATTAGCTGCTTGAAAGGGAAAATGCCAATCGACCTAGTCAT

	Dr_Meis3	GGAAGACCGAGAGGGTGGATCTAAATCTGACATGGAAGACTTCACTGGTTCTTGTACAAG
	Mm_Meis3	TGAGGATCGGGATGGTAGTTGCAGGGAGGATCTTGAGGACTACGCAGCCTCCTGCCCCAG
	Dr_Meis4.1	GGATGATAAAAATGGGGGATCCAGATCCGACGGGGAGGAATTTACACGCACACCAGGAGG
	Dr_Meis2a	TGATGAACGGGATGGCAGCTCAAAATCAGACCACGAGGAACTCTCGGGATCTTCGACCAA
	Mm_Meis2	TGATGAGAGAGATGGAAGCTCCAAGTCAGATCATGAAGAACTTTCAGGCTCCTCCACAAA
	Dr_Meis1b	AGACGACAGAGAAGGAGGATCAAAATCAGACAGTGAAGAAATTACGAGATCATCGGGGCC
	Mm_Meis1	AGATGATAGAGAAGGAGGATCAAAATCAGACAGTGAAGATGTAACAAGATCAGCAAATCT
	Dm_hth	CGACGAACGGGACACCACCAAACCACCGGAGTTGGGATCGGCGAAC---------GGAGA
	Of_hth	AGACGAGCGGGAGAGCTCCAAGCCTCTCCCAGAAATCGGGACCCCTGCAAACGGGAATGA
	Am_hth	CGACGACAGAGAGAGCTCGAAACCGCCCGAGATGGGGAACGGTTTG---GACGGTGGCGG
	Tc_hth	AGACGAGAGGGACGGAGGCAAGCCGCCCGAATTGACGGGATCGACGAATGGAGATGGTGG
	Aga_hth	TGACGAACGGGACACCACCAAACCACCAGAATTAGGCGGTGCCAATGGCGAGGGTAGAAG
	Ph_hth	AGATGAACGAGATGGCCCTAAGCCCGAGCCTTTAGGTCCTGGAGACTCTAACAACAATGG
	Ek_hth	TGATGAGCGGGAAAATTCTGGAAAGTCCAGCAATACAGACTCCGAGGACACTAACAATAA
	Po_hth	CGACGAGCGCGATTCTAAACCGGGCGATTTGGGCGATAACAATAACAACAATAATAGCAA
	Pp_hth2	CGAGGAGAGGGACACCAAACCCGAACTCGGCGACACCAACAACAACAGCAACGGCAGCAG
	MMa00258	------------------------------------------------------------
	Al_hth	AGATGAAAGGGATACAAAACCTGGTGATTTGGGGGATAATAATAATAGTTCAAGTAATGG
	Lp_hth	TGATGAGAGGGACACGAAACCGGGGGATTTAGGAGACAGTAACGACAGCACTGGCAGTGG
	Pp_hth1	CGACGAAAGAGATTCCAAACCGGGTGATCTCGGTGACAACAACAACAGCAGCAATGGCGG
	Ag_hth1	CGATGAGCGGGACAGCAAACCTGGGGATCTAGGAGACAATAACAACAACAGCAGCAATGG
	Cs_hth1	CGACGAGAGAGACAGCAAACCCGGTGACCTGGGGGACAACAATAACAACAGCAGTAACGG
	Pt_hth1	CGATGAAAGGGACAGCAAACCTGGTGACTTGGGAGACAATAATAATAACAGCAGTAACGG
	Cscu_hth	AGATGAAAGAGACGGAAAACCCGGAGATTTGGGGGATAACAACAACAACAGCAACTGTAG
	MMa3811	AGATGAAAGAGACGGAAAACCCGGAGATTTGGGGGATAACAACAACAACAGTAACTGTAG
	Mma39038	CGACGAGAGGGACAGCAAACCTGGCGATCTGGGTGATAACAATAATAATAGCAACGGAGG
	Pt_hth2	CGAAGAGAGAGATACTAAACCTGAGTTAGGGGACACCAATAACAA---CAGCAACGGTAG
	Ag_hth2	------------------------------------------------------------
	Cs_hth2	CGATGAGAGGGACACAAAGCCGGAACTGGGAGATACGAACAATAA---CAGCAATGGCAG

	Dr_Meis3	TCTGTCAGAACAAAATCAGTCTT-----------GGTTGCGAGACCC----AGATGACTG
	Mm_Meis3	CCTCCCAGACCAGAATACTACAT-----------GGATCAGAGACCA----TGAGGACAG
	Dr_Meis4.1	ATCAGAGCAGGT------G-----------------TTCTGGAGGGA----GGACGACAC
	Dr_Meis2a	CTTAGCCGATCATAATCCGGCGT-----------CCTGGAGAGATCA----CGACGACGC
	Mm_Meis2	TCTCGCCGACCACAACCCTTCAT-----------CCTGGCGAGACCA----CGATGACGC
	Dr_Meis1b	CCTT------GATCAGACCTCAT-----------GGAACAGAGACCA----TGATGACAC
	Mm_Meis1	AACT------GACCAGCCCTCTT-----------GGAATAGAGACCA----TGATGACAC
	Dm_hth	AGGGCGCAGCAACGCCGACTCCACATCGCACACCGATGGAGCTAGTACACCAGACGTTCG
	Of_hth	CGGTCGCTCGAACGCCGACTCCACGTCCCACACAGACGGGGCAAGTACCCCGGACGTGAG
	Am_hth	GCCGAGGAGCACCGCGGACAGCACCAGCCACACGGACGGAGCAAGCACGCCGGACGTCAG
	Tc_hth	TGCTAGGAGTAACGCGGATTCGACATCACACACGGACGGTGCGAGTACGCCGGATGTCAG
	Aga_hth	TAATGCAGATTCAACATCGCAT---------ACTGATGGAGCTAGCACACCAGACGTTAG
	Ph_hth	TTCTGCGACGGGCTGCCGAGCA------------TCTGCAGATACCAC---T--------
	Ek_hth	TACTAGCAGTAATC---------------------------GGGAAGG---A--------
	Po_hth	TGGAACGGGAGGCAGCGGAGGA------------GGACATAGCCACGG---AGGGGGTGG
	Pp_hth2	CTAC---TGCGGGGGCCCGCCG------------TGTGTCCCCAGGGG---T--------
	MMa00258	------------------------------------------------------------
	Al_hth	AAGTGGAGGTCCCAGGCCCTGG------------AATGGACCGGTGCT---C-------C
	Lp_hth	AGGGGGAGGTAATCTAAATGGG------------TGCGGCGGAAGTGG---G---GCTGG
	Pp_hth1	CAGTGGCAATGGTGGTGGCGCC------------GGTGGTGGAAGCGG---T---GGTGC
	Ag_hth1	CGGGGGTGGAAATG---------------------GTGGAGGCAACAG---C---AGTGC
	Cs_hth1	CGGCGGGAACGGCGGTGGTGCT------------GGTTCGGGAAATGG---T---GGTAA
	Pt_hth1	TGGTGGTGGTGCTG---------------------GTGGTGGTAACAG---T---GGGGC
	Cscu_hth	CAGCAACTGCGGAGGAGGGAAC------------CATACAGGAACCGG---A---GGTGG
	MMa3811	CAGCAACTGCGGAGGAGGGAAT------------CACACAGGAACTGG---G---GGCGG
	Mma39038	GAGTGGAAACATCGGAAGCAAC------------GGTGGAGGTGGTGG---T--------
	Pt_hth2	CAGTTTCTGTGGTGGTCCTCCC------------TGTGTCTCCAGGGG---T--------
	Ag_hth2	------------------------------------------------------------
	Cs_hth2	TAGTTTCTGCGGGGGACCCCCC------------TGTGTTTCCAGAGG---C--------

	Dr_Meis3	TGTGTCAACCCC-----CTCAGGGACCCC------CAGTGCCTCC-------------TG
	Mm_Meis3	TGGGTCT---GT-----ACATCTGGGGACCCCAGGTCCATCCAGC-------------GG
	Dr_Meis4.1	CGCATCCGTTCA-----CTCCACTGACACTCCTGCGGCCTGCGTC-------------AG
	Dr_Meis2a	CACGTCCACACA-----CTCGGCCGGCACACCGGGACCCTCCAGC-------------GG
	Mm_Meis2	AACCTCAACGCA-----CTCCGCAGGCACCCCAGGACCCTCCAGT-------------GG
	Dr_Meis1b	AGCTTCTACACG-----CTCTGGCGGCACACCAGGACCATCCAGT-------------GG
	Mm_Meis1	GGCATCCACTCG-----TTCAGGAGGAACCCCGGGCCCTTCCAGC-------------GG
	Dm_hth	GCCGCCGAGCTCATCGCTGTCCTACGGCGGCGCAATGAACGATGACGCCCGATCGCCGGG
	Of_hth	ACCTCCCTCGAGTTCGCTCTCCTACCCCGGCCACGGGAGCGAAGACGTGCGGTCGCCCGG
	Am_hth	GCCACCCTCCTCGTCGCTCTCGTACCCTGGCGCGGGTGGCAACGAGGACGCGCGTAGCCC
	Tc_hth	GCCGCCGTCGTCGTCGTTATCGTACGGAGGCCCGGTGAATGACGACGTGAGGTCGCCCGG
	Aga_hth	ACCGCCAAGCTCATCGATATCGTACACCGGGCAGCTGAACGACGACGTGCGGTCGCCCGG
	Ph_hth	---------CACACAGATGGCGCCTCTACCCCTGATGTGCGGCCA----------CCCTC
	Ek_hth	-G-----------GGGGAATCACGGATCCTAGTGG---GCACCAA---------------
	Po_hth	CGG-----AGGAAGAGGAAGTTCGGACACTTCCGG---ACACAAC---------------
	Pp_hth2	------------------ATGATGGACACTTCGGG---ACACAGC---------------
	MMa00258	------------------------------------------------------------
	Al_hth	ACA-----GG--------------------------------------------------
	Lp_hth	AAG-----AGG------GG------GAAGTTCAACAGGACCCAAC---------------
	Pp_hth1	TGG-----TGGCAATGGTGGCAGAGGCAATCCCGA-------------------------
	Ag_hth1	TGG-----TGG------TGGTAGAGGGAATCCTGA-------------------------
	Cs_hth1	CCC-----GGG------TGGCAGAGGAAACCCGGA-------------------------
	Pt_hth1	AGG-----AGG------TGGAAGGGGTAACCCTGA-------------------------
	Cscu_hth	AGG-----ACACAGGGGCCTCCTCGACACATCGGGTCATAACAGT---------------
	MMa3811	AGG-----ACACAGGGGCCTCCTCGATACTTCAGGTCATAACAGT---------------
	Mma39038	---------GGAAGGGGAAATCCTGATACAATGGGACACAATAGC---------------
	Pt_hth2	------------------ATGCTGGATACTTCCGGCGGACATAGT---------------
	Ag_hth2	------------------------------------------------------------
	Cs_hth2	------------------CTGCTCGACACATCTGGTGGCCATAGT---------------

	Dr_Meis3	TGGGCTCAACTCACACAG-----TGTGGAGAA----------------------------
	Mm_Meis3	AGGCCTGGCCTCCCAGAG-----TGGGGACAA----------------------------
	Dr_Meis4.1	ACGATCCAGCTCACACTA-----TGGAGACAC----------------------------
	Dr_Meis2a	AGGCCTGGCGTCGCAGAG-----CGGAGACAA----------------------------
	Mm_Meis2	GGGCCATGCTTCCCAGAG-----TGGAGACAA----------------------------
	Dr_Meis1b	AGGACACACATCGCACAG-----TGGCGACAA----------------------------
	Mm_Meis1	TGGCCATACTTCACACAG-----TGGGGATAA----------------------------
	Dm_hth	CGCTGGTAGTACTCCCGGTCCACTGTCACAGCAGCCACC---TGCCCTAGATACATCAGA
	Of_hth	ATCCGGCGGTACCCCTGGTCCG---CTCTCCCAAG------------CACCTCAGCTTGA
	Am_hth	CGGAAGCGGGGGCACACCTG---GACCCCTCAGCGCACA---GGCGCCAGCTAGTTTGGA
	Tc_hth	AACACCTGGACCTCTATCTCAAGCACCCGCATCCCAGCA---AAGTCTCGACGCCTCGGA
	Aga_hth	TTCCGGCAGCACCCCTGGACCCCTGTCGGCGCAACCCCCTACCGGAATGGACCCCGCGGA
	Ph_hth	CTCTTCTATGTCATTTGG-----AGGGGGTGGGGGCGGGGGTGAGGACGCAC------GG
	Ek_hth	-GATAACAAT--------------------------------------------------
	Po_hth	-ACTGACACTTCATCCAC-----C---------------------------CCCGA----
	Pp_hth2	-ACGGACAGCGCGTCCAC-----TC-----------------------------------
	MMa00258	------------------------------------------------------------
	Al_hth	------------------------------------------------------------
	Lp_hth	-AG--------------------------------------------------TGAACAT
	Pp_hth1	------------TACGAC-----TGGTCACA------------------GTTCGGACAAT
	Ag_hth1	------------CACAAC-----AGGGCACAGCTCCGACAACTCCTCAACCCCAGACCAG
	Cs_hth1	------------CACCAC-----CGGACATTCCTCCGACAACTCATCTACTCCAGACCAA
	Pt_hth1	------------CACCAC-----TGGACACAGCTCAGACAACTCATCCACTCCAGACCAA
	Cscu_hth	-AGCGACAGTGCCTCTAC-----TCCCGACCAGGCCTAT---------------------
	MMa3811	-AGCGACAGTGCCTCGAC-----ACCCGAC------------------------------
	Mma39038	-TCAGACAGTTCGTCCAC-----AC-----------------------------------
	Pt_hth2	-ACTGATAGTGGCTCTAC-----ACCAGATCAGGGCCACTATGAAGACATGTCTGTGGGA
	Ag_hth2	------------------------------------------------------------
	Cs_hth2	-ACGGACAGTGCATCTAC-----GCCAGACCAGGGCCACTATGAGGATATACCTGTGGGA

	Dr_Meis3	------------------------------------------------------------
	Mm_Meis3	------------------------------------------------------------
	Dr_Meis4.1	------------------------------------------------------------
	Dr_Meis2a	------------------------------------------------------------
	Mm_Meis2	------------------------------------------------------------
	Dr_Meis1b	------------------------------------------------------------
	Mm_Meis1	------------------------------------------------------------
	Dm_hth	CCCTGATGGTAAGTTCTTATCATCACTCAATCCTTCAGAACTA---ACATATGATGGACG
	Of_hth	----------------------CCACTCCGACCCA-----------------GGGAAATG
	Am_hth	----------------------CTCCTCGGATCCT-----------------GGTAAATG
	Tc_hth	----------------------TCCAGACGCCATG-----------------GGCAAATG
	Aga_hth	TGCTGGTGAACAGTATAGGGACTCCTTTTTCTCCTCCGAAAGCAGGCGACTCCGTCGATG
	Ph_hth	TCCCCAGGCTCAGGGGGCACACCAGGTCCACTATCCCA--------CCAACCCG---CCT
	Ek_hth	---ACTTCTCAGGAACAGAGGCCGCCATCACAACCATT--------ACAGTATC---ATC
	Po_hth	--------CCAAGTCATGCGTCCCCCGTCGCAATCTTT--------AAACGCCTATGGAC
	Pp_hth2	----------CTGATCAGAGACCACCATCGCAGAGTTT--------GAA---TT---ACG
	MMa00258	------------------------------------------------------------
	Al_hth	------------------------------------------------------------
	Lp_hth	TCAACTCCACCAGATCAGCGACCCCCTTCTCATTCCCT--------TAATTCTT---ACG
	Pp_hth1	TCGTCGACGCCTGACCAGAGGCCCCCGTCGCAGTCCCT--------GAATTCGT---ACA
	Ag_hth1	TCTTTTGTCTCATATCAGCGTCCTCCATCTCAGTCCCT--------CAACTCCT---ACA
	Cs_hth1	TCTTTTTTACCCTACCAGCGTCCGCCCTCACAGTCCCT--------CAACTCGT---ACA
	Pt_hth1	TCTTTTATACCCTACCAGAGACCACCTTCACAATCTCT--------AAACTCCT---ATA
	Cscu_hth	---TGTTTCTCCCCACAGAGACCGCCCTCCCAGTCCCT--------GAATTCCT---ATA
	MMa3811	---------------CAGAGACCGCCCTCCCAGTCCCT--------GAATTCCT---ATA
	Mma39038	----------CTGATCAGAGACCGCCTTCTCAATCGCT--------TAACTCGT---ACA
	Pt_hth2	AATATGGAAAGGCTAGGGAGACCACCTTCACAATCCCT--------G---AATT---ATG
	Ag_hth2	------------------AGACCACCTTCCCAGTCTCT--------C---AACT---ACA
	Cs_hth2	AGCATGGAGCGACTGGGGAGGCCACCATCCCAGTCGCT--------A---AATT---ATG

	Dr_Meis3	------------------------------------------------------------
	Mm_Meis3	------------------------------------------------------------
	Dr_Meis4.1	------------------------------------------------------------
	Dr_Meis2a	------------------------------------------------------------
	Mm_Meis2	------------------------------------------------------------
	Dr_Meis1b	------------------------------------------------------------
	Mm_Meis1	------------------------------------------------------------
	Dm_hth	ATGGTGTCGAAGAGAATGGTC-CTCACCTGCCGATGCTCGCAA---------TGCAGACG
	Of_hth	GTGCGGACGTCGAGAGTGGCC-GTCACCCGCAGAAGCGAGGGCAGCTTCAGACGCGGCAA
	Am_hth	GTGTCCGCGTAGGGAATGGAG-TTCGCCGCCGGACGCGCAACGAGCGGCGAGCGATGCGC
	Tc_hth	GTGTCCGAGGCGAGAATGGTC-GTCGCCTCCAGACGCTCGGGCGGCCAGCGACGCTGCGC
	Aga_hth	GTGTTCGAGGCGAGAATGGTC-ATCGCCATCCGATGCCCG-AGTCG------ATCAGTCC
	Ph_hth	CACAACAGTCCGGGGATAACACCTCCGAAGCAGGTAAGAAGAGCCC------GGGAGGAC
	Ek_hth	---------AACAAGAGGATAGCCGGTCGCCAGCATCTGGTGGTAC------ACCGGGTC
	Po_hth	CAGGAGCGGTTGACGATGCCAGATCCCCGGCTGGTTCAACGGGGAC------GCCTGGAC
	Pp_hth2	GTCCGGTCAGCGA---TGACGTCCGGTCGCCGGCGTCCGCGGGCAC------ACCCTGCC
	MMa00258	------------------------------------------------------------
	Al_hth	------------------------------------------------------------
	Lp_hth	GTGGCGGCATGGAAGAAGCTCGATCGCCAGTCGGCTCAACAGGTAC------TCCCGGGC
	Pp_hth1	GCACAGGAGGAGAGGATGCAAGGTCGCCCGCTGATTCGACAGGGAC------ACCGGGAC
	Ag_hth1	GCACCGGAGGCGAAGATGCTCGATCTCCTGCTGGTTCCACGGGGAC------CCCGGGCC
	Cs_hth1	GTACAGGGCCCGATGACGCAAGGTCGCCGGCGGGCTCGACGGGAAC------GCCGGGTC
	Pt_hth1	GTACCGGACCTGATGATGCCAGATCACCCGCCGGATCTACAGGAAC------TCCAGGCC
	Cscu_hth	GCACCGGTCCCGACGATGTAAGGTCTCCAGCAGGGTCGACAGGGAC------ACCGGGCC
	MMa3811	GCACCGGTCCCGACGATGTAAGGTCTCCAGCAGGGTCGACAGGGAC------ACCAGGCC
	Mma39038	GCATGAGTGGCGAAGATGCCAGATCTCCGACAGGCTCGACAGGTAC------ACCGGGCC
	Pt_hth2	GTTCCGTAGGCGATGATGTTCGGTCCCCCACGGGTTCAACTGGCAC------TCCATGTC
	Ag_hth2	GCTCTGTGGGAGATGACGTCAGATCTCCGGCAGGGTCAACGGGAAC------TCCATGTC
	Cs_hth2	GTTCCGTGGGTGACGACGTCAGATCACCGAATGGATCGTCAGGAAC------CCCATGTC

	Dr_Meis3	----------------------------------------------------CTGCAGTG
	Mm_Meis3	----------------------------------------------------CTCAAGTG
	Dr_Meis4.1	----------------------------------------------------CATCATCG
	Dr_Meis2a	----------------------------------------------------CAGCAGCG
	Mm_Meis2	----------------------------------------------------CAGCAGTG
	Dr_Meis1b	----------------------------------------------------CAGCAGCG
	Mm_Meis1	----------------------------------------------------CAGCAGTG
	Dm_hth	CTTCCCGGCGATTGTATTCCTCAGTCTTCCTCGGTAGTCCTGACAATTTCGGAACGAGTG
	Of_hth	GGAGAGGTGTTTTGTACTCGTCCGTTTTCCTCGGCAGTCCAGG---------GGAGTACA
	Am_hth	GTCGTGGCGTTCTTTACTCTTCCGTCTTCCTCGGTAGCC---------------------
	Tc_hth	GAAGAGGCGTCCTTTACTCCTCCGTCTTCCTCGGAAGTC---------------------
	Aga_hth	CGGCGTGTCCT--GTACTCTTCAGTCTTCCTCGGCAGCCCAGGTAAGTGGTCTCGGGCGG
	Ph_hth	---------------TTCAGTCAAGACTCTTCCGTGAATTCGAAGCCTGGTCTCCTGGTG
	Ek_hth	CTTTAAGCCATCAACCAAGTTCTCAAGAT---GCGGATAACAT-----------------
	Po_hth	CCATGCCCCAACAACCTAGTTCTCAACAAAGTACCGACAATAACAGCGAAGCTGGTTTTT
	Pp_hth2	CATTGTCCCAACAGCCCGCGTCCCAGCAGAGCACGGACAACAACAGCGAAGTCGGTGAGT
	MMa00258	------------------------------------------------------------
	Al_hth	------------------------------------------------------------
	Lp_hth	CGCTATCACAGCAGCCAGCTTCGCACCTCAGCATA-------------------------
	Pp_hth1	CTATATCCCAACAACCGAGTTCGCAGATGAGCACCGACAACAACAGTGAAGCCGATGTCT
	Ag_hth1	CCATCTCACAGCAACCTAGTTCACAAATGAGCACAGACAACAACAGTGAAGCCGGTGATG
	Cs_hth1	CTATATCCCAACAACCTAGTTCCCAGCTCAGTACAGACAACAACAGTGAAGCCGGTGACG
	Pt_hth1	CTATTTCACAACAACCTAGTTCACAACTTAGTACTGACAACAACAGTGAAGCAGGTGATG
	Cscu_hth	CCCTCTCCCAACAACCCAGCTCCCAGCAGAGCACCGACAATAACAGCGAAGCTGGTGATG
	MMa3811	CCCTCTCCCAACAACCCAGCTCCCAACAGAGTACCGACAATAACAGCGAAGCTGGTGACG
	Mma39038	CAATACCTCAACAACCTAGTTCTCAACACAGCACGGACAACAATAGCGAAGCAGGGGATG
	Pt_hth2	CTCTGTCACAACAGCCTTCTTCCCAACAAAGTACAGACAATAACAGTGAAGCTGGTGATG
	Ag_hth2	CATTATCACAGCAACCGTCTTCCCAGCAGAGCACTGACAACAACAGCGAAGCGGGCGATG
	Cs_hth2	CCATGTCTCAGCAGCCATCTTCCCAACAGAGCACCGACAACAACAGCGAGGCTGGTGATG

	Dr_Meis3	ATGCTGGTGATGGGTTGGATGGAAGTGTGGCTTCTCCCAGTACAGGA---GAAGAAGATG
	Mm_Meis3	ACCAAGGAGATGGGCTGGACACAAGCGTAGCCTCTCCCAGCTCCGCAGGAGAGGATGAGG
	Dr_Meis4.1	AGCACGGTGACTTTCTGGATCAGAGTGTCCCCTCTCCGAGCACAGGA---GAGGAGGAAG
	Dr_Meis2a	AACAAGGAGATGGTTTAGACAACAGCGTGGCCTCGCCTGGCACGGGT---GACGACGATG
	Mm_Meis2	AGCAAGGCGATGGGTTAGACAACAGCGTAGCTTCACCTGGCACAGGT---GATGACGACG
	Dr_Meis1b	AACAAGGTGATGGTCTGGACAACAGTGTGGCATCACCTAGCACAGGA---GATGATGACG
	Mm_Meis1	AGCAAGGTGATGGCTTGGACAACAGTGTAGCTTCCCCCAGCACAGGT---GACGATGATG
	Dm_hth	CAAGCGGTGATGCCAGCAATGCCAGCATAGGAAGTGGAGAGGGCACCGGCGAGGAGGACG
	Of_hth	ACTCATGCGATGCAAGTAACGCGAGCATTGGGAGTGGCGAAGGAACGGGGGAAGAAGACG
	Am_hth	---CCGGTGATGCGAGTAACGCGAGTATTGGCAGCGGCGAGGGTACCGGAGAGGAAGACG
	Tc_hth	---CTGGTGATGCCAGTAATGCCAGCATCGGGAGCGGGGAGGGAACAGGCGAGGAAGATG
	Aga_hth	GAGAAGGTGATGCCAGCAATACCAGCATCGGCAGCGGCGAGGGTACCGGCGAGGAGGACG
	Ph_hth	CTACAGGTGATGCGAGCAATGCCAGCCTAGGTTCTGGTGAC------GGTACAGAAGAGG
	Ek_hth	----TAGTGAAGCAGGTGATGCTAGTGTTGGTTCAGGTGATGGAACAGGGGAAGAAGATG
	Po_hth	CGTTATGGTCAGCCGGTGACGCGAGTGTCGGTTCTGGAGATGGAACGGGTGAAGATGAGG
	Pp_hth2	---------------GGGACGCCAGCATCGGATCTGGAGAAGGGACCGGCGACGAAGACG
	MMa00258	------------------------------------------------------------
	Al_hth	------------------------------------------------------------
	Lp_hth	------------------------------------------------------------
	Pp_hth1	CGACTT------ACGGCGATGCTAGTATTGGATCCGGAGATGGAACCGGCGAAGACGACG
	Ag_hth1	---------------------CGAGTATCGGTTCCGGAGATGGTACGGGGGAAGACGATG
	Cs_hth1	---------------------CTAGCATCGGCTCCGGTGACGGCACGGGGGAGGATGACG
	Pt_hth1	---------------------CGAGTATCGGGTCTGGTGATGGAACGGGTGAGGATGATG
	Cscu_hth	---------------------CCAGTGTAGGCTCGGGAGACGGAACAGGCGAAGATGATG
	MMa3811	---------------------CCAGTGTAGGCTCAGGAGACGGTACAGGCGAAGATGATG
	Mma39038	---------------------CCAGTATAGGGTCTGGAGATGGGACGGGGGATGATGATG
	Pt_hth2	---------------------CGAGTATTTGTTCAGGAGAAGGCTCAGGTGATGAGGATG
	Ag_hth2	---------------------CCAGTATAGGTTCTGGAGAAGGTTCCGGTGATGATGATG
	Cs_hth2	---------------------CAAGTGTGTGTTCGGGTGACGGTTCCGGTGACGAAGACG

	Dr_Meis3	AATCAGACAGAG---ACAGGCGAAACAACAAGAAAAGAGGAATCTTTCCCAAAGTTGCAA
	Mm_Meis3	ACCTGGACCTGG---AACGCAGACGGAACAAGAAGAGGGGGATCTTTCCCAAAGTGGCCA
	Dr_Meis4.1	ACCCCGATAAAG---AGAGGAAGAATAACAAGAAAAGAGGAATTTTTCCCAAGGTGGCAT
	Dr_Meis2a	ATCCGGACAAGG---ATAAAAAGCGGCAGAAAAAACGCGGCATCTTCCCCAAGGTCGCCA
	Mm_Meis2	ATCCAGACAAGG---ACAAAAAACGCCAGAAGAAAAGAGGCATATTCCCCAAAGTCGCGA
	Dr_Meis1b	ACCCTGACAAGG---AGAAGAAGAGGAACAAAAAACGCGGAATCTTTCCTAAAGTGGCAA
	Mm_Meis1	ACCCTGATAAGG---ACAAAAAGCGTCACAAAAAGCGTGGCATCTTTCCCAAAGTAGCCA
	Dm_hth	ACGATGCGAGCG---GCAAAAAGAACCAAAAGAAACGTGGCATTTTCCCAAAAGTAGCAA
	Of_hth	ACGAATCGAACG---GAAAGAAAAACCAAAAAAAGCGGGGAATCTTCCCAAAAGTGGCTA
	Am_hth	ACGATTCGTCGG---GTAAGAAGAATCAGAAGAAGAGGGGTATCTTTCCCAAAGTGGCGA
	Tc_hth	ACGACACGAACG---GGAAGAAGAATCAAAAAAAGAGAGGCATCTTCCCTAAGGTCGCCA
	Aga_hth	ACGATACGAGCG---GCAAGAAAAACCAAAAGAAGCGGGGGATCTTCCCGAAGGTGGCCA
	Ph_hth	ACGAAGACGGAA---GCAAAAAGAACCAAAAAAAGCGAGGAATTTTCCCTAAAGTCGCCA
	Ek_hth	ATGATGATAGGG---GTAAAAAAAGGCAGAAAAAACGGGGAATTTCTCCTAAAGTAGCAA
	Po_hth	ATGAGGAAAGGG---GCAAGAAACGGCAAAAGAAACGCGGGATCTTCCCCAAAGTTGCGA
	Pp_hth2	ACGACGACAGAG---CCAAGAAGAACCAGAAGAAACGTGGGATATTCCCCAAGGTCGCTA
	MMa00258	------------------------------------------------------------
	Al_hth	------------------------------------------------------------
	Lp_hth	------------------------------------------------------------
	Pp_hth1	ACGACGACAGAA---GTAAGAAACGCCAGAAGAAGAGAGGAATCTTCCCGAAGGTCGCCA
	Ag_hth1	ATGACGACAGAA---GTAAAAAGAGACAAAAAAAGAGAGGAATATTTCCCAAAGTGGCCA
	Cs_hth1	ACGACGACAGGA---GCAAAAAGCGACAGAAAAAACGCGGCATCTTCCCCAAAGTAGCCA
	Pt_hth1	ATGATGATAGGA---GTAAAAAACGTCAAAAGAAAAGAGGCATATTTCCAAAAGTAGCCA
	Cscu_hth	ACGACGACAGAG---GGAAGAAGAGACAAAAGAAAAGAGGAATCTTCCCGAAAGTCGCCA
	MMa3811	ACGACGACAGAG---GGAAGAAGCGACAAAAGAAAAGAGGAATCTTCCCGAAAGTCGCCA
	Mma39038	ATGACGATCGAG---GGAAGAAACGACAAAAGAAAAGGGGAATTTTCCCTAAAGTGGCCA
	Pt_hth2	ATGATGAAAGGGGTGGTAAGAAAAGGCAGAGGAAGAGGGGTATTTTTCCTAAAGTAGCGA
	Ag_hth2	ACGACGCCAGGG---ACAAAAAACGCCAAAAGACAAGAGGAATCTTTCCTAAAGTAGCGA
	Cs_hth2	ACGATGAGAGGG---GTAAAAAGAGACAAAAGAAACGCGGAATTTTCCCTAAAGTTGCCA

	Dr_Meis3	CTAACATTATGAGAGCTTGGCTCTTTCAGCACCTGTCGCATCCGTACCCATCTGAGGAAC
	Mm_Meis3	CCAACATCATGAGGGCCTGGTTGTTCCAGCATCTCTCGCACCCGTACCCTTCAGAAGAGC
	Dr_Meis4.1	CCACTATCATGATACCATGGGTGTTCCAGCACCTCACGCACCCGTACCCTTCAGAAGAGC
	Dr_Meis2a	CCAACATCATGCGGGCATGGCTTTTCCAGCACCTCACACACCCGTATCCCTCAGAAGAGC
	Mm_Meis2	CAAATATCATGAGAGCGTGGCTCTTCCAGCATCTCACACACCCGTACCCTTCAGAAGAAC
	Dr_Meis1b	CAAACATTATGAGGGCATGGCTCTTCCAGCACTTGACGCACCCCTACCCTTCAGAAGAAC
	Mm_Meis1	CCAATATCATGAGGGCGTGGCTGTTCCAGCATCTAACACACCCTTACCCTTCTGAAGAAC
	Dm_hth	CCAACATATTGAGAGCGTGGCTGTTTCAGCATTTAACGCATCCCTACCCATCCGAGGACC
	Of_hth	CCAATATCCTCAGAGCTTGGTTGTTTCAGCACCTGACGCACCCCTACCCATCAGAGGAT-
	Am_hth	CCAACATCCTCAGGGCGTGGCTGTTTCAACATCTTACGCATCCGTACCCTTCGGAAGACC
	Tc_hth	CCAACATACTCAGAGCGTGGCTGTTCCAACACCTAACGCATCCTTATCCCTCGGAAGACC
	Aga_hth	CCAACATTCTGCGGGCGTGGCTCTTCCAGCACCTAACGCATCCCTACCCATCGGAGGACC
	Ph_hth	CCAATATTCTACGAGCATGGCTCTTCCAACACCTCACACATCCATACCCCTCTGAAGACC
	Ek_hth	CAAATATCATGAGGGCGTGGCTCTTCCAACATTTAACGCACCCTTATCCCTCTGAAGATC
	Po_hth	CTAATATTATGCGAGCTTGGCTATTCCAACATCTCACGCATCCCTACCCGTCCGAAGACC
	Pp_hth2	CTAACATCATGAGGGCTTGGCTCTTCCAGCATCTCACGCATCCATATCCATCCGAGGACC
	MMa00258	------------------------------------------------GAA---ATCGAA
	Al_hth	------------------------------------------------------------
	Lp_hth	------------------------------------------------------------
	Pp_hth1	CGAATATCATGAGAGCCTGGCTCTTCCAGCATCTTACGCATCCATACCCTTCTGAAGATC
	Ag_hth1	CGAATATTATGAGGGCTTGGTTGTTTCAGCATCTGACACATCCATACCCATCAGAAGACC
	Cs_hth1	CCAACATTATGAGGGCGTGGCTCTTCCAGCATCTTACGCATCCATACCCATCCGAAGACC
	Pt_hth1	CAAACATAATGAGGGCATGGCTTTTTCAACATCTAACGCATCCCTATCCATCCGAAGATC
	Cscu_hth	CAAACATCATGAGAGCCTGGTTGTTCCAACATCTCACTCATCCATATCCATCTGAAGATC
	MMa3811	CAAACATCATGAGAGCTTGGCTATTCCAACATCTCACTCATCCATATCCATCTGAAGATC
	Mma39038	CCAACATCATGAGGGCGTGGCTCTTTCAGCACCTCACGCATCCTTATCCCTCGGAAGATC
	Pt_hth2	CAAACATACTGAGGGCATGGCTATTTCAGCATCTTACGCACCCGTATCCATCTGAAGATC
	Ag_hth2	CGAATATAATGCGCGCTTGGCTCTTTCAGCACCTGACACACCCGTACCCATCTGAAGACC
	Cs_hth2	CAAACATCATGAGGGCGTGGCTCTTCCAGCATCTCACGCACCCATATCCATCTGAAGAAC

	Dr_Meis3	AGAAAAAACA-GCTCTCGCAGGACACAGGTCTCACCATACTGCAGGTCAATAACTGGTTT
	Mm_Meis3	AAAAGAAACA-GCTGGCCCAGGACACGGGGCTCACCATCCTGCAGGTGAACAACTGGTTT
	Dr_Meis4.1	AGAAGAGACA-ACTTTCACAGGACACCGGACTGACCATCCTACAGGTCAACAACTGGTTT
	Dr_Meis2a	AGAAGAAGCA-GCTGGCTCAGGACACCGGCCTCACCATCTTACAAGTAAACAACTGGTTC
	Mm_Meis2	AGAAGAAACA-GTTAGCGCAAGACACGGGACTGACAATTCTGCAAGTGAACAACTGGTTT
	Dr_Meis1b	AGAAAAAGCA-ACTGGCACAAGACACCGGGCTCACTATACTACAAGTGAACAACTGGTTC
	Mm_Meis1	AGAAAAAGCA-GTTGGCACAAGATACAGGACTTACCATCCTTCAAGTGAACAATTGGTTT
	Dm_hth	AGAAGAAACA-ATTGGCCCAGGACACCGGCCTAACGATACTGCAAGTGAATAATTGGTTC
	Of_hth	------------------------------------------------------------
	Am_hth	AGAAGAAGCA-ACTGGCTCAAGACACGGGGTTGACGATCCTTCAAGTTAATAACTGGTTC
	Tc_hth	AAAAAAAGCA-GTTGGCGCAAGATACGGGTTTAACGATACTACAAGTCAACAACTGGTTC
	Aga_hth	AGAAAAAGCA-GCTAGCACAAGACACGGGCCTGACGATACTGCAAGTTAATAACTGGTTT
	Ph_hth	AGAAGAAACA-ACTGGCTCAAGATACAGGCCTTACCATACTT------------------
	Ek_hth	AGAAGAAACA-GTTAGCACAAGACACGGGTTTGACAATTTTA------------------
	Po_hth	AGAAAAAACAGCT-----------------------------------------------
	Pp_hth2	AGAAGAAGCA-GCTCGCTCAGGATACGGGTCTCACGATCCTTCAAGTCAACAATTGGTTC
	MMa00258	GCTATTCGTCGAAAATTTTTGGAACACGTTCCATTAATTCTAGACGAAGTCAAAAGGTTT
	Al_hth	------------------------------------------------------------
	Lp_hth	------------------------------------------------------------
	Pp_hth1	AGAAGAAGCA-ACTTGCTCAAGATACTGGTCTGACGATTCTGCAAGTGAATAATTGGTTT
	Ag_hth1	AGAAAAAAACAGTTGGCTCAAGATACAGGTCTCACAATTCTT------------------
	Cs_hth1	AGAAAAAGCA-ATTGGCTCAAGATACTGGTTTGACGATTCTTCAAGTTAATAATTGGTTT
	Pt_hth1	AAAA--------------------------------------------------------
	Cscu_hth	AGAAGAAGCA-ATTAGCGCAAGACACTGGGCTTACTATTCTTCAAGTTAATAATTGGTTC
	MMa3811	AGAAGAAACA-ATTAGCGCAAGATACAGGGCTTACTATTCTTCAAGTGAATAATTGA---
	Mma39038	AGAAGAAGCA-GCTGGCTCAGGATACTGGCTTGACGATCCTGCAGGTCAACAACTGGTTT
	Pt_hth2	AAAAAAAGCA-GCTTGCTCAAGACACAGGTCTTACGATTCTACAGGTAAACAATTGGTTT
	Ag_hth2	AAAAGAAGCA--------------------------------------------------
	Cs_hth2	AGAAAAAGCA-ACTTGCTCAAGATACGGGTCTCACTATTCTACAAGTCAACAATTGGTTC

	Dr_Meis3	ATAAATGCCAGACGCAGAATAGTCCAGCCAATGATTGACCAAACAAATCGCTCAGGCCAG
	Mm_Meis3	ATTAATGCCCGGAGACGAATAGTGCAGCCCATGATTGACCAGTCTAATCGCACAGGGCAG
	Dr_Meis4.1	ATCAACGCCAGGAGGAGAATCGTCCAGCCGATGATTGACCAGTCCAACAGAGCAGTAGG-
	Dr_Meis2a	ATTAATGCCAGAAGAAGAATAGTGCAGCCCATGATTGACCAGTCGAATCGAGCAGGTTTT
	Mm_Meis2	ATCAATGCCAGAAGAAGAATAGTGCAGCCCATGATTGACCAGTCAAATCGAGCAGGTTTT
	Dr_Meis1b	ATTAACGCAAGAAGAAGAATAGTGCAGCCCATGATCGACCAATCCAACCGAGCAGTAAG-
	Mm_Meis1	ATTAATGCCCGGAGAAGAATAGTGCAGCCCATGATAGACCAGTCCAACCGAGCAGTCAG-
	Dm_hth	ATCAATGCGCGGCGGAGAATTGTCCAGCCAATGATCGATCAATCGAATCGTGCAGTCTAT
	Of_hth	------------------------------------------------------------
	Am_hth	ATCAACGCGAGGCGTAGAATCGTCCAGCCTATGATCGACCAGAGCAATCGAGCCGTATTT
	Tc_hth	ATTAATGCCAGGCGGAGAATAGTTCAACCTATGATCGACCAGTCGAATAGAGCAGTGTTT
	Aga_hth	ATCAACGCGCGGCGCAGAATAGTGCAACCCATGATAGATCAGTCCAACCGAGCAGTGTAC
	Ph_hth	------------------------------------------------------------
	Ek_hth	------------------------------------------------------------
	Po_hth	------------------------------------------------------------
	Pp_hth2	ATCAATGCCAGGCGTAGAATTGTACAGCCGATGATTGATCAGTCGAACAGAGCAGGTGGC
	MMa00258	ATCAATGCAAGGAGAAGAATAGTGCAGCCGATGATCGATCAATCTAATCGTGCGGGTGGA
	Al_hth	------------------------------------------------------------
	Lp_hth	------------------------------------------------------------
	Pp_hth1	ATCAATGCAAGACGGCGAATAGTTCAGCCTATGATTGACCAATCCAACAGAGCTGGTGGA
	Ag_hth1	------------------------------------------------------------
	Cs_hth1	ATTAACGCAAGGAGAAGAATCGTACAACCAATGATTGATCAGTCAAACAGAGCAGGAGGA
	Pt_hth1	------------------------------------------------------------
	Cscu_hth	ATCAATGCAAGGAGAAGAATAGTGCAGCCGATGATTGATCAGTCTAATCGTGCGGGTGGA
	MMa3811	------------------------------------------------------------
	Mma39038	ATTAACGCCAGAAGAAGAATCGTGCAGCCCATGATTGACCAGTCTAACAGGGCAGGAGGC
	Pt_hth2	ATCAATGCCCGTAGAAGAATAGAGTCTTTAAATTCTGGCTCCA---ATTGTACTCATATT
	Ag_hth2	------------------------------------------------------------
	Cs_hth2	ATCAATGCTAGGCGGCGTATCGTTCAGCCAATGATAGACCAGTCAAATCGTGCAGGAGGT

	Dr_Meis3	AGTGCTCCGTACA------------------------GTCCAGAAGGGGCAGCACTAGGA
	Mm_Meis3	GGTGCATCTT------------------------TCAACCCTGAGGGCCAGCCCATGGCA
	Dr_Meis4.1	--------------------TCACAGTGGCCCGTATACTCCTGATGCTCAGCCAATGGGA
	Dr_Meis2a	CTTCTTGATCCTTCAGTGAGCCAGGGAGCAGCGTACAGTCCAGAGGGGCAGCCAATGGGC
	Mm_Meis2	CTTCTTGATCCTTCAGTGAGCCAAGGAGCAGCGTATAGTCCAGAGGGTCAGCCCATGGGG
	Dr_Meis1b	--------------------TCAAGGAGCTCCCTACAACCCAGATGGTCAACCCATGGGA
	Mm_Meis1	--------------------CCAAGGGACACCTTATAACCCTGATGGACAGCCAATGGGA
	Dm_hth	ACACCGCATCCAGGTCCCTCCGG------------------ATATGGCCACGACGCCATG
	Of_hth	------------------------------------------------------------
	Am_hth	CCGCCATTGTCCGCAGGTCCTAGCGGGGCGTA---------CAGTCCCGACCCGACGATG
	Tc_hth	TCTCCGC---ACGCAGGGCCTAGCGGAGCGTA---------CAGTCCAGACGGTACCATG
	Aga_hth	ACGCATCCGGGCCCGTCCGCCGGCTAT---------------------CCGGACGCGATG
	Ph_hth	------------------------------------------------------------
	Ek_hth	------------------------------------------------------------
	Po_hth	------------------------------------------------------------
	Pp_hth2	AGTATCGGTCCACCAGGAGCGTCTTACAG------------CCCGG---AGTCTTCTATG
	MMa00258	TCTATTGGCGGAGCGAGTACCGCCTACAG------------CCCAGAAGGTGCGGGGATG
	Al_hth	------------------------------------------------------------
	Lp_hth	------------------------------------------------------------
	Pp_hth1	GCTAC------------AGCTGCGTACGG------------ACCCGATGGCGCAGGTATG
	Ag_hth1	------------------------------------------------------------
	Cs_hth1	GCTAG------------TGCTGCGTACGG------------ACCAGAAGGCGCAGGCATG
	Pt_hth1	------------------------------------------------------------
	Cscu_hth	TCTATTGGCGGAGCGAGTACCGCCTACAG------------CCCGGAAGGTGCGGGGATG
	MMa3811	------------------------------------------------------------
	Mma39038	ACCCTGGCCGGAGGAGGAACCCCCTATGG------------ACCAGATGGTGCGGGGATG
	Pt_hth2	T-------------TGAGGATTAAAATTT------------T------TAATCCGGCAGG
	Ag_hth2	------------------------------------------------------------
	Cs_hth2	TCGATAGCCCCTGGAGCAGCCTACAGTCC------------T------GAATCCTCCATG

	Dr_Meis3	GGATATGGTTTAGATGCTCAGTCCCATTTAGGTTTAAGGACTGCAGGACTTCAGGGACTG
	Mm_Meis3	GGCTTCACAGAGACTCAGC---CACAAGTGACAGTCAGGACACCAGGATCAATGGGGATG
	Dr_Meis4.1	GGTTTCGTAATGGACGGACAGTCACACATGGGCATCCGACCACCAGCGGCTCTGGGTGGT
	Dr_Meis2a	AGCTTCGTGCTGGACGGGCAGCAACACATGGGCATCCGGCCAGCAGGTCCTATGAGTGGC
	Mm_Meis2	AGCTTTGTGTTGGATGGTCAGCAACACATGGGGATCCGGCCTGCAGGTTTGCAGAGCATG
	Dr_Meis1b	GGCTTCGTGATGGACGGCCAGCAGCACATGGGAATCAGACCACCTGGGCCTATGAGTGGG
	Mm_Meis1	GGTTTTGTAATGGACGGTCAGCAGCACATGGGCATCAGAGCGCCAGGGCTGCAAAGTATG
	Dm_hth	GGCTACATGATGGACAGCCAGGCGCATATGA---TGCACCGTCCGCCCGGAGATCCG--G
	Of_hth	------------------------------------------------------------
	Am_hth	GGCTACATGATGGACGGACAGGCGGCGAGCATGATGCACCGGCCGCCCGGTGACCCC--A
	Tc_hth	GGCTACATGATGGACGGCCAGCAGATGATGC------ATCGGCCGCCTGGAGATCCA--G
	Aga_hth	AGCTACATGATGGACGGCCAGGCGCAGATGATGCACCGGGCACCGGGCGATCCGGCATTC
	Ph_hth	------------------------------------------------------------
	Ek_hth	------------------------------------------------------------
	Po_hth	------------------------------------------------------------
	Pp_hth2	GGATACCTGATGGATGGTGTGCCGCAGATGCATATACGACCAGGTCTCCAGGGATTGCCG
	MMa00258	GGTTACATGATGGACGGTGGTCAACAGATGCACATTAGACCTCCAGGTATGCAAAATCTT
	Al_hth	------------------------------------------------------------
	Lp_hth	------------------------------------------------------------
	Pp_hth1	GGATACATGATGGATGGAAGCCAGCAGATGCACATCCGCCCACCAGGTATGCAGAATCTT
	Ag_hth1	------------------------------------------------------------
	Cs_hth1	GGTTATATGATGGATGGTGCCCAACAGATGCACATTAGACCACCAGGCATGCAAAACCTA
	Pt_hth1	------------------------------------------------------------
	Cscu_hth	GGTTACATGATGGACGGTGGTCAACAGATGCACATTAGACCTCCAGGTATGCAAAACCTT
	MMa3811	------------------------------------------------------------
	Mma39038	GGCTACATGATGGATGGCAGCCAGCAGATGCACATCAGGCCTCCAGGAATGCAGAACCTA
	Pt_hth2	GAAAGCATAA--------------------------------------------------
	Ag_hth2	------------------------------------------------------------
	Cs_hth2	GGATACATGATTGACGGTTCATCTCAAATGCATATAAGATCCTCAAGCTTGCAAAACTTG

	Dr_Meis3	CCATCCCTGCCCACAGAT--------TACCCC----GGGGCACTTCTGCCCCAACCTGGA
	Mm_Meis3	AACCTGAACTTAG------------AAGGAGA-GTGGCATTACCTATAG-----------
	Dr_Meis4.1	CTTGGGGGAGTCAACATGGGTCTGGAGAGTCA-GTGGCACTACATGTAA-----------
	Dr_Meis2a	ATGGGCATGAACATGGGC---ATGGACGGCCA-GTGGCACTACATGTAA-----------
	Mm_Meis2	CCAGGGGACTACGTTTCTC--AGGGTGGTCCA-ATGGGAATGGGTATGGCCCAGCCAAGT
	Dr_Meis1b	ATGGGAATGAATATGGGCA--TGGAGGGACAG-TG-GCACTACATGTAA-----------
	Mm_Meis1	CCAGGGGAGTATGTAGCCC--GGGGTGGCCCA-ATGGGTGTGAGTATGGGACAGCCGAGT
	Dm_hth	GCTTCCACCAGGGCTATCCGCATTACCCGCCCGCCGAGTACTACGGCCAGCACTTGTAA-
	Of_hth	------------------------------------------------------------
	Am_hth	CCTTCCACAATCAGT------ACCAT---TACCCAGAGTACTATGGACATCACTTATAA-
	Tc_hth	CCTTCCACAACCAGTACGCGCACTAT---CCCGCAGAGTACTACGGACACCACCTGTGA-
	Aga_hth	CACCA--GGGCTACCACTATCCGCCGGC------CGAGTA--CTACCCGCACCATCTGTA
	Ph_hth	------------------------------------------------------------
	Ek_hth	------------------------------------------------------------
	Po_hth	------------------------------------------------------------
	Pp_hth2	GATTCGTCGAT------------------------------------GGGTCACATGGGC
	MMa00258	CCGTGCACAGATGGCTCCATAGGCATGGGCCACATGGGCAGCATGGGTGGATATTCTCAA
	Al_hth	------------------------------------------------------------
	Lp_hth	------------------------------------------------------------
	Pp_hth1	TCATGCAGTGACGGAGCCATGGGCATGGGCCACATGGGAGGAATGGGCGGATATTCTCAG
	Ag_hth1	------------------------------------------------------------
	Cs_hth1	TCTTGCAGTGAAGGCGCCATGGGCATGGGCCACATGGGTGGAATGGGCGGATACTCCCAG
	Pt_hth1	------------------------------------------------------------
	Cscu_hth	CCTTGCACCGACGGTTCCATAGGCATGGGTCACATGGGCAGCATGGGCGGAT--------
	MMa3811	------------------------------------------------------------
	Mma39038	TCCTGCAGCGAAAGTTCCATGGGCATGGGGCACATGGGAGGCATGGGAGGATACTCTCAG
	Pt_hth2	------------------------------------------------------------
	Ag_hth2	------------------------------------------------------------
	Cs_hth2	TCTTGTCCTGAAAATA---------------------TGGCAATTGGCCATATGGCAGGA

	Dr_Meis3	TACTCTCACGCAGGCCCGTCTTTGCACCCCTACCCCGGCCCACACACTGCCATGCTGCTT
	Mm_Meis3	------------------------------------------------------------
	Dr_Meis4.1	------------------------------------------------------------
	Dr_Meis2a	------------------------------------------------------------
	Mm_Meis2	TACACTCCTCCC----CA--------------GATGACCCCACACCCTACTCAGTTAAGA
	Dr_Meis1b	------------------------------------------------------------
	Mm_Meis1	TATACCCAAGCC----CA--------------GATGCCCCCCCATCCTGCTCAGCTGCGT
	Dm_hth	------------------------------------------------------------
	Of_hth	------------------------------------------------------------
	Am_hth	------------------------------------------------------------
	Tc_hth	------------------------------------------------------------
	Aga_hth	A-----------------------------------------------------------
	Ph_hth	------------------------------------------------------------
	Ek_hth	------------------------------------------------------------
	Po_hth	------------------------------------------------------------
	Pp_hth2	TACTCCCAGCTCCGTTCTCCTGTCCA----------TTCCCA-----GGCCATGCTGATC
	MMa00258	ATGTCACAACTTAGATCGCCTGTGCA----------TTCACA-----GGCCATGCTACTA
	Al_hth	------------------------------------------------------------
	Lp_hth	------------------------------------------------------------
	Pp_hth1	ATGTCTCAGCTGCGTTCACCCGTTCA----------CTCGCA-----AGCAATGCTTCTT
	Ag_hth1	------------------------------------------------------------
	Cs_hth1	ATGTCCCAACTCCGCTCCCCTGTGCA----------TTCTCA-----GGCCATGCTCCTG
	Pt_hth1	------------------------------------------------------------
	Cscu_hth	------------------------------------------------------------
	MMa3811	------------------------------------------------------------
	Mma39038	ATGTCCCAACTGCGATCTCCCGTTCA----------CTCTCA-----AGCCATGTTACTC
	Pt_hth2	------------------------------------------------------------
	Ag_hth2	------------------------------------------------------------
	Cs_hth2	TACTCCCAGCTGCGATCTCCTGTTCA----------CTCTCA-----AGCAATGTTACTC

	Dr_Meis3	CATCCACC---------------CCCTCATAGCCACCCCAGCGA------AACCCTCATA
	Mm_Meis3	------------------------------------------------------------
	Dr_Meis4.1	------------------------------------------------------------
	Dr_Meis2a	------------------------------------------------------------
	Mm_Meis2	CATGGACCCCCAATGCATTCATATTTGCCAAGCCATCCCCACCACCCAGCCATGGTGATG
	Dr_Meis1b	------------------------------------------------------------
	Mm_Meis1	CATGGGCCCCCCATGCATACGTACATTCCTGGACACCCTCACCACCCCGCAGTGATGATG
	Dm_hth	------------------------------------------------------------
	Of_hth	------------------------------------------------------------
	Am_hth	------------------------------------------------------------
	Tc_hth	------------------------------------------------------------
	Aga_hth	------------------------------------------------------------
	Ph_hth	------------------------------------------------------------
	Ek_hth	------------------------------------------------------------
	Po_hth	------------------------------------------------------------
	Pp_hth2	CCGGGACACCACGCC---------------------------AT---GATGATGTCTCAC
	MMa00258	CCTGGGCATCCTCAT---------------------------GC---AGCTATGATGATG
	Al_hth	------------------------------------------------------------
	Lp_hth	------------------------------------------------------------
	Pp_hth1	CCGGGACATCCCCAC---------------------------------GCTATGATGATG
	Ag_hth1	------------------------------------------------------------
	Cs_hth1	CCGGGTCACCCTCAC---------------------------------GCCATGATGATG
	Pt_hth1	------------------------------------------------------------
	Cscu_hth	------------------------------------------------------------
	MMa3811	------------------------------------------------------------
	Mma39038	CCCGGACATCCTCAC---------------------------------GCTATGATGATG
	Pt_hth2	------------------------------------------------------------
	Ag_hth2	------------------------------------------------------------
	Cs_hth2	CCAGGTCACCCTATG---------------------------------ATGATGTCACAT

	Dr_Meis3	GGACAAGGGCT---TGACATACAT----GCCCACTGA-----------------------
	Mm_Meis3	------------------------------------------------------------
	Dr_Meis4.1	------------------------------------------------------------
	Dr_Meis2a	------------------------------------------------------------
	Mm_Meis2	CACGGAGGACCCCCTACCCACCCTGGAATGACTATGTCAGCACAGAGCCCCACAATGTTA
	Dr_Meis1b	------------------------------------------------------------
	Mm_Meis1	CATGGAGGACA---GCCCCACCCTGGAATGCCAATGTCAGCCTCAAGCCCCTCGGTTCTT
	Dm_hth	------------------------------------------------------------
	Of_hth	------------------------------------------------------------
	Am_hth	------------------------------------------------------------
	Tc_hth	------------------------------------------------------------
	Aga_hth	------------------------------------------------------------
	Ph_hth	------------------------------------------------------------
	Ek_hth	------------------------------------------------------------
	Po_hth	------------------------------------------------------------
	Pp_hth2	CCTG------G------GTTGCCGCCTCCACCT---------------------CCTCAC
	MMa00258	ACGCACGGACCTATGGGCCATCCAGGCATTCCA---------------------CCTCAG
	Al_hth	------------------------------------------------------------
	Lp_hth	------------------------------------------------------------
	Pp_hth1	GCGCACGGCCCCATGGGACATCCCGGATTGCCA---------------------CCGCAA
	Ag_hth1	------------------------------------------------------------
	Cs_hth1	GCCCACGGGCCAATGGGCCACCCAGGTCTACCC---------------------CCTCAG
	Pt_hth1	------------------------------------------------------------
	Cscu_hth	------------------------------------------------------------
	MMa3811	------------------------------------------------------------
	Mma39038	GCTCACGGGCCCATGGGCCATCCTGGTTTGCCA---------------------CCTCAG
	Pt_hth2	------------------------------------------------------------
	Ag_hth2	------------------------------------------------------------
	Cs_hth2	CCAT------CATTACCAC------------CA---------------------CCTCAT

	Dr_Meis3	------------------------------------------------------
	Mm_Meis3	------------------------------------------------------
	Dr_Meis4.1	------------------------------------------------------
	Dr_Meis2a	------------------------------------------------------
	Mm_Meis2	AATTCTGTAGATCCCAATGTTGGCGGACAGGTTATGGACATTCATGCCCAATAG
	Dr_Meis1b	------------------------------------------------------
	Mm_Meis1	AACACAGGAGACCCGACAATGAGTGCACAAGTCATGGACATTCACGCTCAGTAG
	Dm_hth	------------------------------------------------------
	Of_hth	------------------------------------------------------
	Am_hth	------------------------------------------------------
	Tc_hth	------------------------------------------------------
	Aga_hth	------------------------------------------------------
	Ph_hth	------------------------------------------------------
	Ek_hth	------------------------------------------------------
	Po_hth	------------------------------------------------------
	Pp_hth2	GGATCGCCTTATGACAGTTCGCCTCCGAACATCATGGACCTTCACTCGAGCTGA
	MMa00258	GGTTCGCCATACGACGGATCAGGGCAACACATCATGGATATTCACGCCAGTTAA
	Al_hth	------------------------------------------------------
	Lp_hth	------------------------------------------------------
	Pp_hth1	GGATCTCCGTACGACGGTTCCGGTGGGCACATCATGGATATCCACGCTAGTTAA
	Ag_hth1	------------------------------------------------------
	Cs_hth1	GGGTCTCCGTACGACGCATCCGGAGGACACATCATGGACATACATGCCAGCTAA
	Pt_hth1	------------------------------------------------------
	Cscu_hth	------------------------------------------------------
	MMa3811	------------------------------------------------------
	Mma39038	GGTTCGCCGTACGACGGATCGGGACAGCACATCATGGACATACATGCTAGTTAG
	Pt_hth2	------------------------------------------------------
	Ag_hth2	------------------------------------------------------
	Cs_hth2	AGTTCCCCATATGATAGCTCACCACCAAGTATTATGGATCTTCACTCAAGCTAA

;
end;
